# Supplementary material for: Molecular Analysis of Indole and Skatole Decomposition Metabolism in Acinetobacter piscicola p38 Utilizing Biochemical and Omics Approaches
Source: Microorganisms. 2024 Aug 29;12(9):1792. doi: 10.3390/microorganisms12091792 (PMC11434297; doi:10.3390/microorganisms12091792)
Supplement: Supplementary file 1 [file microorganisms-12-01792-s001.zip]

Archive with 16 entries (15 files):
- Supplementary File/
- Supplementary File/Acinetobacter piscicola p38 16s_blast.xls
- Supplementary File/attachment 1.xlsx
- Supplementary File/attachment 10.xlsx
- Supplementary File/attachment 11.txt
- Supplementary File/attachment 2.xlsx
- Supplementary File/attachment 3.xlsx
- Supplementary File/attachment 4.xlsx
- Supplementary File/attachment 5.xlsx
- Supplementary File/attachment 6.xlsx
- Supplementary File/attachment 7.xlsx
- Supplementary File/attachment 8.xlsx
- Supplementary File/attachment 9.xlsx
- Supplementary File/Graphical abstract.png
- Supplementary File/NCBI:CP167896Wholegenome.gb
- Supplementary File/Wholegenome.gbk
