# Supplementary material for: Molecular Analysis of Indole and Skatole Decomposition Metabolism in Acinetobacter piscicola p38 Utilizing Biochemical and Omics Approaches
Source: Microorganisms. 2024 Aug 29;12(9):1792. doi: 10.3390/microorganisms12091792 (PMC11434297; doi:10.3390/microorganisms12091792)
Supplement: Supplementary file 1 [file microorganisms-12-01792-s001.zip › Supplementary File/Acinetobacter piscicola p38 16s_blast.xls]

Acinetobacter piscicola p38	GCF_015218165.1_rRNA7|Acinetobacter_piscicola_A	99.869	1532	2	0	1	1532	5	1536	0	2819
Acinetobacter piscicola p38	GCF_003024515.2_rRNA1|Acinetobacter_sichuanensis	99.152	1533	11	2	1	1532	5	1536	0	2758
Acinetobacter piscicola p38	GCF_002165375.2_rRNA7|Acinetobacter_chinensis	99.021	1532	15	0	1	1532	5	1536	0	2747
Acinetobacter piscicola p38	GCF_003268395.1_rRNA1|Acinetobacter_sp003268395	98.632	1535	17	4	1	1532	5	1538	0	2715
Acinetobacter piscicola p38	GCF_000368145.1_rRNA6|Acinetobacter_guillouiae	98.505	1538	13	10	1	1532	5	1538	0	2704
Acinetobacter piscicola p38	GCF_016508585.1_rRNA1|Acinetobacter_baumannii_B	98.176	1535	24	4	1	1532	5	1538	0	2676
Acinetobacter piscicola p38	GCF_004331035.1_rRNA1|Acinetobacter_sp004331035	98.111	1535	23	4	1	1532	5	1536	0	2669
Acinetobacter piscicola p38	GCF_001704615.3_rRNA7|Acinetobacter_defluvii	97.982	1536	25	6	1	1532	5	1538	0	2660
Acinetobacter piscicola p38	GCF_000368045.1_rRNA5|Acinetobacter_johnsonii	97.979	1534	28	3	1	1532	5	1537	0	2658
Acinetobacter piscicola p38	GCF_004331255.1_rRNA1|Acinetobacter_sp004331255	97.784	1534	30	4	1	1532	5	1536	0	2641
Acinetobacter piscicola p38	GCF_003611465.1_rRNA1|Acinetobacter_tianfuensis	97.591	1536	29	7	1	1532	5	1536	0	2625
Acinetobacter piscicola p38	GCF_004331175.1_rRNA2|Acinetobacter_sp004331175	97.524	1535	32	6	1	1532	5	1536	0	2619
Acinetobacter piscicola p38	GCF_000369645.1_rRNA6|Acinetobacter_sp000369645	97.523	1534	35	3	1	1532	5	1537	0	2619
Acinetobacter piscicola p38	GCF_002165305.2_rRNA7|Acinetobacter_sp002165305	97.396	1536	33	7	1	1532	5	1537	0	2608
Acinetobacter piscicola p38	GCF_000413855.1_rRNA1|Acinetobacter_gyllenbergii	97.327	1534	38	3	1	1532	5	1537	0	2603
Acinetobacter piscicola p38	GCF_000400735.1_rRNA1|Acinetobacter_tandoii	97.264	1535	36	6	1	1532	5	1536	0	2597
Acinetobacter piscicola p38	GCF_001307195.1_rRNA7|Acinetobacter_equi	97.197	1534	40	3	1	1532	5	1537	0	2591
Acinetobacter piscicola p38	GCF_000400715.1_rRNA5|Acinetobacter_sp000400715	97.137	1537	35	9	1	1532	5	1537	0	2586
Acinetobacter piscicola p38	GCF_002135345.1_rRNA1|Acinetobacter_sp002135345	97.003	1535	41	5	1	1532	5	1537	0	2575
