# Supplementary material for: Molecular Analysis of Indole and Skatole Decomposition Metabolism in Acinetobacter piscicola p38 Utilizing Biochemical and Omics Approaches
Source: Microorganisms. 2024 Aug 29;12(9):1792. doi: 10.3390/microorganisms12091792 (PMC11434297; doi:10.3390/microorganisms12091792)
Supplement: Supplementary file 1 [file microorganisms-12-01792-s001.zip › Supplementary File/attachment 1.xlsx]

## Sheet: Sheet1
	upstream homologous arm 5’-3’	upstream primer 5’-3’	downstream homologous arm 5’-3’	downstream primer 5’-3’
gene0214	agcggataacaattcccctctagaaataattttgtttaactttaagaaggaga	atgaatgctttacatcctctga	ctcgagcaccaccaccaccaccactgagatccggctgctaacaaagcccga	agaataaaaacttggctcaggta
gene0215		atgtcacaacacgataaaaatattaaatttgcgta		agctgattttgcagtgatttgat
gene0321		atgaaatatcatgcacatatcta		ttttaataatcgatctaaattcaatatga
gene0660		atgcatgctgatgtaatcattga		agcaggctgaaaagccgaccatgca
gene0703		atgccaatttataatgcgcctcttgca		agcgaagattactttactaatcaggct
gene0704		atgccacaatacaaagcacccttacgt		aatgcaaagtgttcagcatcta
gene1225		atgaatatgccagttaaaattca		ttttttaaatggaaaagcatatttga
gene1650		atgcgcaaaatagcaatcgtaggt		tgccacacgatttaaatcagt
gene1651		atgaatcattcagtatcatctttaggt		tgagtttggatgttgtgcggcta
gene1684		atgaacagtaatgcaaaacttcgt		tgcgcgatttaaatattgttcaagaacgt
gene1687		atgagaaaaattgcaattatcggt		ggcagctgcatgttgaaactcctca
gene1688		atgcagctgcctgaagttttgtggca		tgaaacctccttgtattgtggccat
gene1690		atgaatatcaaaatggccaatattgca		ctccacaagataaatccgatct
gene1970		atgcaaagactgaatttacagca		gcccgcttgtttcaatatttga
gene2011		atgcaatttaccgaagaacaattgttaattca		taaactacgtgcaatcaccaaacgt
gene2070		atgaatcgtcaagaaattaatgaact		tgcagaagctcgacgacgatcaacttca
gene2071		atgccacgtattcctgtgattaatacca		tgcattctctccttgtgcaga
gene2072		atgagcgcgcaagacaaagcatcat		gagatggtagatatcaatgacttgattga
gene2073		atgtcaaaccataatgttgca		gttcgcagagaatttttcaaataagaagt
gene2147		atgaaccgtcaagagatcgatca		tgcacttgcacggcgacgatca
gene2332		atgaatatattagaacgcttagga		agcttgattcatttccaagaccaattga
gene2462		atggcaaacaaatttgagtttcaaatccgt		ttcgtgagccaattctttttgaatca
gene2700		atgaataggctgaatatgtaatgtcat		acttgcttgttgataatatggcaca
gene2913		atgaaatttactccagaacatga		tttatgctttgacggcaaaatatccatcaatttaca
gene2914		atgacgattctccaatctgaaattgct		aaatctggatacgccaaattttgatgca
gene2970		atgatcagtgcatacgatgaattacca		gctaaactcacccactgaacgct
gene3162		atggctgtgaaactgatttgtgcat		tttcaattctgcagatacaataccga
gene3178		atgagcgcaaatatacaaaatgatct		gaaacgatacttatatgcttctata
gene3524		atgaaaattttttggtttattccaacacat		tgcaagctccttttcaggtgct
pET28(a)		agcggataacaattcccctctagaaataattttgtttaactttaagaaggaga		ctcgagcaccaccaccaccaccactgagatccggctgctaacaaagcccga
