# Supplementary material for: Molecular Analysis of Indole and Skatole Decomposition Metabolism in Acinetobacter piscicola p38 Utilizing Biochemical and Omics Approaches
Source: Microorganisms. 2024 Aug 29;12(9):1792. doi: 10.3390/microorganisms12091792 (PMC11434297; doi:10.3390/microorganisms12091792)
Supplement: Supplementary file 1 [file microorganisms-12-01792-s001.zip › Supplementary File/attachment 10.xlsx]

## Sheet: Skatole+LB vs LB
Skatole+LB vs LB
Gene_id	Gene name	Gene description	FC(treatment2/control)	Log2FC(treatment2/control)	Pvalue	Padjust	Significant	Regulate	Gene Type	Biotype	pig38_4	pig38_5	pig38_6	pig38_7	pig38_8	pig38_9	treatment2	control
gene0031	-	MULTISPECIES: OmpA family protein	2.382	1.25189	4.85e-05	0.000314404	yes	up	ref_gene	mRNA	46.91	43.61	40.72	73.14	94.89	51.16	73.0633	43.7467
gene0052	-	MULTISPECIES: HIT family protein	3.165	1.66203	8.92e-10	1.7e-08	yes	up	ref_gene	mRNA	119.06	126.88	99.04	219.78	198.52	377.56	265.287	114.993
gene0074	rayT	IS200/IS605 family transposase	2.887	1.52976	2.96e-08	4.44e-07	yes	up	ref_gene	mRNA	11.04	13	10.66	26.81	17.58	28.98	24.4567	11.5667
gene0076	-	MULTISPECIES: hypothetical protein	7.251	2.85818	4.05e-10	8.45e-09	yes	up	ref_gene	mRNA	6.75	4.58	15.43	66.74	19.35	62.42	49.5033	8.92
gene0136	-	glucose 1-dehydrogenase	4.861	2.28124	2.86e-11	7.47e-10	yes	up	ref_gene	mRNA	6.25	11.26	5.67	22.19	22.49	37.38	27.3533	7.72667
gene0141	-	transposase	3.692	1.88427	1.26e-05	9.7e-05	yes	up	ref_gene	mRNA	2.81	2.39	1.97	7.36	6.91	4.58	6.28333	2.39
gene0142	-	MULTISPECIES: helix-turn-helix domain-containing protein	3.689	1.88319	3.21e-07	3.79e-06	yes	up	ref_gene	mRNA	14.86	26.94	30.84	71.93	62.82	60.31	65.02	24.2133
gene0144	cydB	MULTISPECIES: cytochrome d ubiquinol oxidase subunit II	5.475	2.45287	3.13e-15	1.66e-13	yes	up	ref_gene	mRNA	7.39	9.87	7.48	36.06	38	22.58	32.2133	8.24667
gene0145	cydA	MULTISPECIES: cytochrome ubiquinol oxidase subunit I	7.147	2.83724	1.94e-20	1.57e-18	yes	up	ref_gene	mRNA	8.33	9.88	7.8	48.71	53.41	29.98	44.0333	8.67
gene0146	-	DUF2946 domain-containing protein	2.374	1.24758	0.00010882	0.000642431	yes	up	ref_gene	mRNA	223.72	217.11	208.62	451.15	432.75	208.71	364.203	216.483
gene0191	-	MULTISPECIES: DUF445 domain-containing protein	4.515	2.17464	1.62e-20	1.35e-18	yes	up	ref_gene	mRNA	7.69	5.91	8.44	29.12	20.64	22.8	24.1867	7.34667
gene0192	-	MULTISPECIES: hypothetical protein	5.031	2.3309	1.87e-14	8.82e-13	yes	up	ref_gene	mRNA	35.05	24.59	54.18	160.16	108.75	152.17	140.36	37.94
gene0214	dszC	acyl-CoA dehydrogenase family protein	3.002	1.58612	8.94e-09	1.47e-07	yes	up	ref_gene	mRNA	9.31	6.39	7.29	16.68	18.63	13.51	16.2733	7.66333
gene0215	sfnG	MULTISPECIES: dimethyl sulfone monooxygenase SfnG	7.388	2.88515	3.89e-12	1.2e-10	yes	up	ref_gene	mRNA	3.49	3.33	3.78	18.97	27.18	8.24	18.13	3.53333
gene0216	ssuE	MULTISPECIES: FMN reductase	15.864	3.98765	3.72e-18	2.61e-16	yes	up	ref_gene	mRNA	1.42	1.64	1.76	19.39	26.07	7.93	17.7967	1.60667
gene0254	-	MULTISPECIES: DUF2946 domain-containing protein	3.602	1.84867	1.19e-08	1.92e-07	yes	up	ref_gene	mRNA	280.17	269.23	310.61	937.18	845.97	421.35	734.833	286.67
gene0255	-	TonB-dependent copper receptor	3.473	1.79636	9.61e-10	1.81e-08	yes	up	ref_gene	mRNA	4.76	6.53	5.65	14.92	16.34	10.86	14.04	5.64667
gene0291	gltB	glutamate synthase large subunit	4.405	2.1392	2.38e-14	1.1e-12	yes	up	ref_gene	mRNA	50.06	53.03	29.86	125.56	144.54	147.13	139.077	44.3167
gene0292	gltD	MULTISPECIES: FAD-dependent oxidoreductase	3.474	1.79657	4.74e-11	1.18e-09	yes	up	ref_gene	mRNA	19.75	20.79	11.78	42.26	43.87	43.76	43.2967	17.44
gene0293	-	MULTISPECIES: metal-dependent hydrolase	3.005	1.58724	2.75e-10	6.03e-09	yes	up	ref_gene	mRNA	19.41	13.95	21.04	39.65	39.79	37.71	39.05	18.1333
gene0307	htpG	MULTISPECIES: molecular chaperone HtpG	7.57	2.92027	7.66e-13	2.71e-11	yes	up	ref_gene	mRNA	10.77	22.43	8.35	54.44	53.96	122.65	77.0167	13.85
gene0309	-	hypothetical protein	3.425	1.77612	1.61e-09	2.94e-08	yes	up	ref_gene	mRNA	116.21	156.72	196.45	345.83	302.67	534.51	394.337	156.46
gene0314	fadA	acetyl-CoA C-acyltransferase FadA	4.631	2.21121	3.61e-13	1.35e-11	yes	up	ref_gene	mRNA	27.84	44.99	22.13	100.43	107.87	107.88	105.393	31.6533
gene0315	fadB	MULTISPECIES: fatty acid oxidation complex subunit alpha FadB	3.277	1.71221	2.96e-14	1.35e-12	yes	up	ref_gene	mRNA	44.48	47.87	36.51	96.9	93.86	113.82	101.527	42.9533
gene0335	-	TorF family putative porin	3.431	1.7787	0.0044004	0.0156957	yes	up	ref_gene	mRNA	0.22	0.45	0.8	0.98	0.85	1.92	1.25	0.49
gene0339	-	MULTISPECIES: TniB family NTP-binding protein	2.994	1.58223	2.94e-10	6.37e-09	yes	up	ref_gene	mRNA	10.76	9.13	12.2	21.49	21.6	26.2	23.0967	10.6967
gene0357	dedA	MULTISPECIES: VTT domain-containing protein	2.043	1.03094	0.0026435	0.0103729	yes	up	ref_gene	mRNA	4.52	5.91	3.79	6.94	5.57	8.68	7.06333	4.74
gene0359	-	MULTISPECIES: hypothetical protein	3.247	1.69922	7.44e-08	1.02e-06	yes	up	ref_gene	mRNA	3.23	2.65	2.81	8.28	4.67	7.82	6.92333	2.89667
gene0360	holC	MULTISPECIES: DNA polymerase III subunit chi	2.164	1.11391	0.0141193	0.0403998	yes	up	ref_gene	mRNA	5.19	3.96	1.91	5.12	5.33	6.58	5.67667	3.68667
gene0378	ftsW	MULTISPECIES: putative lipid II flippase FtsW	2.248	1.16892	6.75e-07	7.25e-06	yes	up	ref_gene	mRNA	10.51	11.48	9.35	16.31	14.63	20.21	17.05	10.4467
gene0386	-	hypothetical protein	3.775	1.91658	8.76e-06	6.96e-05	yes	up	ref_gene	mRNA	6.67	2.77	9.4	25.63	7.51	20.74	17.96	6.28
gene0421	-	hypothetical protein	2.14	1.09735	0.000841681	0.00378805	yes	up	ref_gene	mRNA	6.94	6.03	8.4	18.67	6.41	9.42	11.5	7.12333
gene0422	-	oxidoreductase	2.484	1.31275	0.00382941	0.0140292	yes	up	ref_gene	mRNA	2.59	3.75	1.59	5.25	4.56	4.39	4.73333	2.64333
gene0423	-	MULTISPECIES: patatin-like phospholipase family protein	3.046	1.60678	7.66e-08	1.05e-06	yes	up	ref_gene	mRNA	19.87	27.44	14.59	38.59	40.48	57.13	45.4	20.6333
gene0425	ubiB	AarF/UbiB family protein	2.393	1.25898	1.94e-06	1.81e-05	yes	up	ref_gene	mRNA	13.84	17.55	11.33	22.26	21.92	29.81	24.6633	14.24
gene0430	-	MULTISPECIES: hypothetical protein	3.014	1.59163	2.38e-08	3.69e-07	yes	up	ref_gene	mRNA	40.24	33.31	54.35	89.31	68.32	125.5	94.3767	42.6333
gene0432	recB	UvrD-helicase domain-containing protein	3.107	1.63545	5.49e-08	7.69e-07	yes	up	ref_gene	mRNA	4.28	5.92	2.81	9.17	9.35	10.61	9.71	4.33667
gene0439	-	MULTISPECIES: DUF465 domain-containing protein	4.832	2.27252	1.16e-10	2.69e-09	yes	up	ref_gene	mRNA	31.96	27.64	21.86	71.31	55.45	161.98	96.2467	27.1533
gene0440	cbpM	MULTISPECIES: chaperone modulator CbpM	2.606	1.3816	1.62e-05	0.000118395	yes	up	ref_gene	mRNA	114.86	81.48	112.56	142.95	137.92	306.34	195.737	102.967
gene0443	hslO	MULTISPECIES: Hsp33 family molecular chaperone HslO	3.245	1.69811	2.82e-05	0.000195618	yes	up	ref_gene	mRNA	15.33	34.32	11.19	38.59	35.51	70.77	48.29	20.28
gene0448	-	MULTISPECIES: hypothetical protein	2.702	1.43427	1.33e-06	1.31e-05	yes	up	ref_gene	mRNA	151.78	279.28	235.52	442.43	313.06	576.98	444.157	222.193
gene0468	rpmE	MULTISPECIES: type B 50S ribosomal protein L31	2.358	1.2376	4.47e-05	0.000292225	yes	up	ref_gene	mRNA	200.71	170.3	248.79	275.1	277.45	533.65	362.067	206.6
gene0489	mlaD	MULTISPECIES: outer membrane lipid asymmetry maintenance protein MlaD	2.235	1.15995	0.00666105	0.0219673	yes	up	ref_gene	mRNA	94.46	36.67	175.77	172.92	127.71	203.86	168.163	102.3
gene0490	mlaC	MULTISPECIES: ABC transporter substrate-binding protein	4.011	2.00403	7.25e-08	1e-06	yes	up	ref_gene	mRNA	140.13	58.5	187.29	358.96	272.36	502.33	377.883	128.64
gene0491	mlaB	MULTISPECIES: toluene tolerance protein	3.337	1.73871	4.2e-11	1.06e-09	yes	up	ref_gene	mRNA	213.8	202.42	296.07	600.44	428.48	748.54	592.487	237.43
gene0506	hmp	MULTISPECIES: globin domain-containing protein	6.048	2.59646	5.27e-09	8.91e-08	yes	up	ref_gene	mRNA	16.05	5.89	29.85	89.82	78.86	57.47	75.3833	17.2633
gene0543	-	MULTISPECIES: hypothetical protein	5.152	2.36526	8.94e-17	5.84e-15	yes	up	ref_gene	mRNA	1166.19	1108.49	718.37	3068.81	3147.7	3481.98	3232.83	997.683
gene0574	xpt	MULTISPECIES: xanthine phosphoribosyltransferase	2.178	1.12318	1.42e-06	1.39e-05	yes	up	ref_gene	mRNA	26.7	30.72	22.93	47.81	31.92	48.63	42.7867	26.7833
gene0575	-	MULTISPECIES: DUF3108 domain-containing protein	6.43	2.68472	5.74e-11	1.41e-09	yes	up	ref_gene	mRNA	30.77	13.87	52.84	150.24	97.88	216.27	154.797	32.4933
gene0585	mdh	MULTISPECIES: malate dehydrogenase	2.829	1.50029	1.36e-10	3.14e-09	yes	up	ref_gene	mRNA	319.12	301.18	231.43	523.79	529.52	677.63	576.98	283.91
gene0588	-	MULTISPECIES: hypothetical protein	4.414	2.14203	6.78e-05	0.000423671	yes	up	ref_gene	mRNA	2.78	12.26	3.58	14.27	10.59	36.75	20.5367	6.20667
gene0609	yajQ	MULTISPECIES: YajQ family cyclic di-GMP-binding protein	2.767	1.46821	1.15e-07	1.52e-06	yes	up	ref_gene	mRNA	20.44	25.1	22.39	38.72	36.99	61.12	45.61	22.6433
gene0627	oprM	efflux transporter outer membrane subunit	3.957	1.98433	1.32e-14	6.53e-13	yes	up	ref_gene	mRNA	5.5	5.89	7.07	21.3	17.28	14.48	17.6867	6.15333
gene0628	macB	MULTISPECIES: MacB family efflux pump subunit	6.027	2.59136	5.64e-24	6.7e-22	yes	up	ref_gene	mRNA	5.22	5.56	6.48	29.23	25.63	20.37	25.0767	5.75333
gene0629	macA	MacA family efflux pump subunit	5.901	2.56085	1.15e-14	5.76e-13	yes	up	ref_gene	mRNA	10.87	6.48	14.82	46.01	51.46	37.62	45.03	10.7233
gene0635	ilvH	MULTISPECIES: acetolactate synthase small subunit	2.043	1.03057	1.04e-05	8.1e-05	yes	up	ref_gene	mRNA	34.56	38.53	29.98	50.54	47.81	53.22	50.5233	34.3567
gene0636	ilvC	MULTISPECIES: ketol-acid reductoisomerase	2.224	1.15347	4.03e-05	0.000267967	yes	up	ref_gene	mRNA	117.31	164.11	111.78	175.18	180.36	279.14	211.56	131.067
gene0660	ybgC	MULTISPECIES: acyl-CoA thioesterase	7.23	2.85392	3.91e-15	2.04e-13	yes	up	ref_gene	mRNA	7.58	9.95	19.87	86.51	53.03	61.04	66.86	12.4667
gene0661	-	outer membrane lipoprotein carrier protein LolA	6.173	2.62606	7.26e-22	7.12e-20	yes	up	ref_gene	mRNA	15.01	9.4	12.92	78.95	39.39	51.41	56.5833	12.4433
gene0662	-	hypothetical protein	3.897	1.96255	2.93e-17	1.98e-15	yes	up	ref_gene	mRNA	6.01	4.73	4.73	19.36	11.87	12.87	14.7	5.15667
gene0697	rcnB	MULTISPECIES: RcnB family protein	2.901	1.53639	4.23e-07	4.78e-06	yes	up	ref_gene	mRNA	61.05	40.26	89.53	151.69	106.56	147.9	135.383	63.6133
gene0703	dmdC	MULTISPECIES: acyl-CoA dehydrogenase C-terminal domain-containing protein	2.19	1.1309	2e-06	1.84e-05	yes	up	ref_gene	mRNA	17.96	19.76	16.03	25.39	26.44	33	28.2767	17.9167
gene0704	dmdC	MULTISPECIES: acyl-CoA dehydrogenase C-terminal domain-containing protein	4.191	2.06713	1.85e-14	8.82e-13	yes	up	ref_gene	mRNA	99.41	60.82	81.9	208.71	198.74	323.8	243.75	80.71
gene0705	cpxP	hypothetical protein	2.241	1.16398	0.005858	0.0198473	yes	up	ref_gene	mRNA	70.07	40.39	132.43	120.33	72.51	213.29	135.377	80.9633
gene0707	baeR	MULTISPECIES: response regulator	2.364	1.24113	3.17e-08	4.75e-07	yes	up	ref_gene	mRNA	25.46	20.23	22.2	38.19	32.82	45.11	38.7067	22.63
gene0716	btuB	MULTISPECIES: TonB-dependent receptor	4.969	2.31281	3.58e-13	1.35e-11	yes	up	ref_gene	mRNA	11.33	10.83	6.89	25.35	27.85	50.79	34.6633	9.68333
gene0722	cysI	nitrite/sulfite reductase	2.821	1.49629	3.37e-08	5.02e-07	yes	up	ref_gene	mRNA	31.09	29.8	24.43	45.31	50.02	77.95	57.76	28.44
gene0723	cysH	MULTISPECIES: DUF934 domain-containing protein	3.388	1.76048	3.54e-10	7.58e-09	yes	up	ref_gene	mRNA	29.18	22.58	19.13	46.03	54.47	70.64	57.0467	23.63
gene0732	rtcB	RtcB family protein	2.017	1.01234	0.000320286	0.00166736	yes	up	ref_gene	mRNA	17.69	18.56	10.8	28.16	22.14	18.21	22.8367	15.6833
gene0739	ppiC	MULTISPECIES: peptidylprolyl isomerase	2.671	1.41718	0.00105434	0.00461789	yes	up	ref_gene	mRNA	2.51	4.59	4.84	8.29	7	8.01	7.76667	3.98
gene0740	mutM	MULTISPECIES: bifunctional DNA-formamidopyrimidine glycosylase/DNA-(apurinic or apyrimidinic site) lyase	2.181	1.12488	0.000677277	0.00313081	yes	up	ref_gene	mRNA	11.32	9.35	5.53	12.9	9.05	19.7	13.8833	8.73333
gene0747	-	DUF4132 domain-containing protein	2.405	1.26586	3.93e-07	4.51e-06	yes	up	ref_gene	mRNA	3.59	4.08	3.3	5.7	5.53	7.89	6.37333	3.65667
gene0748	-	hypothetical protein	2.718	1.44249	9.41e-07	9.73e-06	yes	up	ref_gene	mRNA	1.96	1.58	1.45	2.66	3.3	3.68	3.21333	1.66333
gene0765	-	MULTISPECIES: PA4642 family protein	2.17	1.11785	1.62e-06	1.54e-05	yes	up	ref_gene	mRNA	72.65	83.18	80.34	124.39	125.94	117.69	122.673	78.7233
gene0797	dsbC	MULTISPECIES: DsbC family protein	3.524	1.81717	1.87e-06	1.76e-05	yes	up	ref_gene	mRNA	3.01	1.99	1.42	5.86	3.46	7.18	5.5	2.14
gene0803	acnD	MULTISPECIES: Fe/S-dependent 2-methylisocitrate dehydratase AcnD	4.259	2.09065	1.73e-12	5.65e-11	yes	up	ref_gene	mRNA	4.93	6.83	4.72	12.89	16.66	20.82	16.79	5.49333
gene0807	-	MULTISPECIES: DUF4126 domain-containing protein	2.497	1.3204	4.05e-06	3.45e-05	yes	up	ref_gene	mRNA	98.89	143.46	77.66	207.29	198.83	168.25	191.457	106.67
gene0811	-	hypothetical protein	2.045	1.03198	3.2e-05	0.000218286	yes	up	ref_gene	mRNA	6.35	5.4	6.78	8.37	8.42	10.54	9.11	6.17667
gene0812	moxR	AAA family ATPase	2.9	1.53613	1.51e-09	2.79e-08	yes	up	ref_gene	mRNA	8.89	8	6.38	14.67	15.71	17.92	16.1	7.75667
gene0813	-	MULTISPECIES: DUF5682 family protein	2.939	1.55551	1.13e-06	1.13e-05	yes	up	ref_gene	mRNA	3.42	6.61	3.33	9.24	9.12	10.18	9.51333	4.45333
gene0818	-	ribonuclease E inhibitor RraB	3.246	1.6985	3.63e-08	5.35e-07	yes	up	ref_gene	mRNA	58	67.6	60.02	99.14	122.95	213.65	145.247	61.8733
gene0840	zipA	MULTISPECIES: cell division protein ZipA C-terminal FtsZ-binding domain-containing protein	4.312	2.10838	4.3e-12	1.31e-10	yes	up	ref_gene	mRNA	13.75	8.7	9.84	28.94	22.76	49.61	33.77	10.7633
gene0843	bfr	MULTISPECIES: bacterioferritin	2.101	1.07098	0.000566659	0.00269576	yes	up	ref_gene	mRNA	1247.09	1619.97	676.14	1646.64	1683.94	1994.55	1775.04	1181.07
gene0864	-	MULTISPECIES: peptidoglycan-binding protein LysM	3.102	1.63317	1.15e-05	8.9e-05	yes	up	ref_gene	mRNA	162.37	106.34	159.12	214.49	190.58	567.25	324.107	142.61
gene0897	emrB	MULTISPECIES: MFS transporter	4.816	2.26795	6.11e-13	2.2e-11	yes	up	ref_gene	mRNA	1.74	2.28	1.49	5.97	4.53	8.99	6.49667	1.83667
gene0898	-	MULTISPECIES: TetR/AcrR family transcriptional regulator	2.47	1.30462	0.000253476	0.00135371	yes	up	ref_gene	mRNA	8.11	9.84	11.34	14.75	10.77	28.12	17.88	9.76333
gene0956	-	MULTISPECIES: hypothetical protein	11.675	3.54538	1.41e-26	2.3e-24	yes	up	ref_gene	mRNA	36.9	60.63	31.09	302.85	251.87	550.52	368.413	42.8733
gene0969	-	MULTISPECIES: hypothetical protein	2.291	1.19591	0.000361339	0.00183954	yes	up	ref_gene	mRNA	2.4	1.9	2.35	3.2	2.86	5.01	3.69	2.21667
gene0988	wrbA	MULTISPECIES: flavodoxin family protein	6.419	2.68242	1.51e-21	1.44e-19	yes	up	ref_gene	mRNA	19.75	18.8	12.76	69.21	61.1	108.45	79.5867	17.1033
gene0993	-	MULTISPECIES: DUF493 domain-containing protein	2.867	1.51974	1.78e-05	0.00012919	yes	up	ref_gene	mRNA	108.44	207.59	74.76	239.5	214.95	359.19	271.213	130.263
gene1011	-	MULTISPECIES: hypothetical protein	2.608	1.3827	5.99e-06	4.89e-05	yes	up	ref_gene	mRNA	443.53	611.74	711.07	886.33	813.85	1508.95	1069.71	588.78
gene1012	pfpI	MULTISPECIES: DJ-1/PfpI family protein	2.353	1.23428	4.07e-06	3.46e-05	yes	up	ref_gene	mRNA	94.43	84.07	81.81	117.26	119.62	206.07	147.65	86.77
gene1040	amt	MULTISPECIES: ammonium transporter	2.954	1.56271	3.9e-07	4.48e-06	yes	up	ref_gene	mRNA	7.75	6.46	5.45	10.33	11.42	20.07	13.94	6.55333
gene1045	acrA	MULTISPECIES: efflux RND transporter periplasmic adaptor subunit	2.509	1.32696	1.02e-07	1.36e-06	yes	up	ref_gene	mRNA	17.18	15.47	12.07	37.42	18.85	26.61	27.6267	14.9067
gene1051	lolA	outer membrane lipoprotein chaperone LolA	3.855	1.94662	4.97e-06	4.15e-05	yes	up	ref_gene	mRNA	117.11	52.87	195.65	375.45	171.36	510.76	352.523	121.877
gene1060	-	MULTISPECIES: Tim44-like domain-containing protein	2.081	1.05726	0.00150631	0.0063904	yes	up	ref_gene	mRNA	64.99	133.26	63.46	121.92	107	170.23	133.05	87.2367
gene1071	-	peroxiredoxin	2.025	1.01782	0.000131206	0.000755256	yes	up	ref_gene	mRNA	12.99	9.81	10.39	16.76	12.62	19.47	16.2833	11.0633
gene1074	queE	7-carboxy-7-deazaguanine synthase QueE	2.171	1.11819	8.73e-05	0.000529836	yes	up	ref_gene	mRNA	7.03	10.04	6.57	14.97	11.8	10.55	12.44	7.88
gene1075	dapD	MULTISPECIES: 2,3,4,5-tetrahydropyridine-2,6-dicarboxylate N-succinyltransferase	2.131	1.09155	4.95e-07	5.48e-06	yes	up	ref_gene	mRNA	66.23	66.67	51.66	110.46	86.75	87.49	94.9	61.52
gene1110	trpS	MULTISPECIES: tryptophan--tRNA ligase	2.052	1.03729	0.000142657	0.000810458	yes	up	ref_gene	mRNA	164.32	151.98	95.28	211.03	215.52	173.84	200.13	137.193
gene1125	-	MULTISPECIES: alpha/beta hydrolase	2.189	1.13039	0.000100038	0.00059688	yes	up	ref_gene	mRNA	18.2	14.08	21.02	23.95	21.63	39.42	28.3333	17.7667
gene1129	mltD	MULTISPECIES: LysM peptidoglycan-binding domain-containing protein	3.529	1.81923	5.83e-11	1.42e-09	yes	up	ref_gene	mRNA	17.55	18	13.69	34.97	31.76	59.63	42.12	16.4133
gene1157	-	MULTISPECIES: toxic anion resistance protein	2.798	1.48427	9.27e-08	1.25e-06	yes	up	ref_gene	mRNA	9.95	6.33	7.47	13.42	13.97	20.26	15.8833	7.91667
gene1162	-	MULTISPECIES: DUF3426 domain-containing protein	2.137	1.09531	0.000331511	0.0017099	yes	up	ref_gene	mRNA	3.19	3.39	3.19	7.09	4.02	4.25	5.12	3.25667
gene1171	nasS	ABC transporter substrate-binding protein	2.117	1.0823	5.9e-05	0.00037469	yes	up	ref_gene	mRNA	6.96	8.95	11.03	17.23	10.48	14.61	14.1067	8.98
gene1173	narK	MFS transporter	18.126	4.17997	5.62e-31	1.16e-28	yes	up	ref_gene	mRNA	0.62	0.63	0.24	6.1	6.35	6.86	6.43667	0.496667
gene1174	nirB	nitrite reductase large subunit NirB	2.533	1.34069	4.32e-06	3.67e-05	yes	up	ref_gene	mRNA	1.32	1.26	1.2	2.23	2.57	2.03	2.27667	1.26
gene1180	moaE	molybdenum cofactor biosynthesis protein MoaE	3.462	1.79148	0.0153828	0.0432882	yes	up	ref_gene	mRNA	0.35	0.31	0.32	0.56	0.7	1.2	0.82	0.326667
gene1182	moeA	molybdopterin molybdotransferase MoeA	2.894	1.53314	0.000142178	0.000808909	yes	up	ref_gene	mRNA	0.58	0.98	1.02	1.61	1.56	2.3	1.82333	0.86
gene1183	modA	MULTISPECIES: molybdate ABC transporter substrate-binding protein	2.182	1.12563	0.00391696	0.0142966	yes	up	ref_gene	mRNA	1.98	1.42	1.47	2.92	1.78	3.06	2.58667	1.62333
gene1186	-	pirin-like bicupin family protein	2.221	1.15126	0.000695215	0.00319864	yes	up	ref_gene	mRNA	77.75	54.68	93.84	123.89	62.81	188.13	124.943	75.4233
gene1187	erfK	MULTISPECIES: L,D-transpeptidase	2.346	1.23007	5.45e-07	5.95e-06	yes	up	ref_gene	mRNA	105.91	61.92	99.97	169.56	130.15	155.33	151.68	89.2667
gene1204	glnA	type I glutamate--ammonia ligase	4.09	2.03204	7.88e-16	4.42e-14	yes	up	ref_gene	mRNA	211.98	245.03	165.82	542.35	595.58	689.45	609.127	207.61
gene1210	fixA	MULTISPECIES: electron transfer flavoprotein subunit beta/FixA family protein	3.469	1.79447	1.35e-09	2.51e-08	yes	up	ref_gene	mRNA	34.95	31.26	36.47	74.1	56.29	131.38	87.2567	34.2267
gene1211	fixB	MULTISPECIES: FAD-binding protein	4.61	2.20481	3.95e-09	6.85e-08	yes	up	ref_gene	mRNA	48.04	114.42	39.97	210.25	193.99	277.58	227.273	67.4767
gene1225	desA3	MULTISPECIES: acyl-CoA desaturase	2.236	1.16096	3.21e-06	2.83e-05	yes	up	ref_gene	mRNA	278.68	276.36	191.68	363.76	340.1	502.1	401.987	248.907
gene1227	bcrC	MULTISPECIES: phosphatase PAP2 family protein	2.269	1.182	0.0123606	0.0363493	yes	up	ref_gene	mRNA	1.23	2.8	2.87	3.57	2.29	5.88	3.91333	2.3
gene1246	cybB	MULTISPECIES: cytochrome b	2.104	1.07282	0.00189731	0.0078537	yes	up	ref_gene	mRNA	22.14	18.89	29.27	45.09	16.62	49.79	37.1667	23.4333
gene1258	pgaA	poly-beta-1,6 N-acetyl-D-glucosamine export porin PgaA	2.127	1.08904	0.00114538	0.00498324	yes	up	ref_gene	mRNA	5.28	5.07	9.14	14.63	5.61	11.12	10.4533	6.49667
gene1259	pgaB	MULTISPECIES: poly-beta-1,6-N-acetyl-D-glucosamine N-deacetylase PgaB	4.057	2.02041	5.73e-12	1.72e-10	yes	up	ref_gene	mRNA	3.22	2.53	4.39	13.5	6.62	10.53	10.2167	3.38
gene1260	pgaC	MULTISPECIES: poly-beta-1,6-N-acetyl-D-glucosamine synthase	3.425	1.77607	2.56e-12	8.03e-11	yes	up	ref_gene	mRNA	3.91	4.14	4.23	12.45	7.11	11.56	10.3733	4.09333
gene1315	-	tetratricopeptide repeat protein	3.917	1.96967	3.36e-11	8.55e-10	yes	up	ref_gene	mRNA	5.52	4.31	4.79	12.25	10.39	18.98	13.8733	4.87333
gene1316	mrcB	MULTISPECIES: penicillin-binding protein 1B	2.1	1.07043	7.18e-05	0.00044681	yes	up	ref_gene	mRNA	11.32	10.36	10.24	14.31	11.55	23.13	16.33	10.64
gene1323	yajO	MULTISPECIES: NADP(H)-dependent aldo-keto reductase	2.343	1.22824	1.83e-05	0.000132133	yes	up	ref_gene	mRNA	18.76	15.39	16.87	22.61	22.24	41.79	28.88	17.0067
gene1356	-	MULTISPECIES: GNAT family N-acetyltransferase	2.611	1.3847	0.000294225	0.00154814	yes	up	ref_gene	mRNA	12.96	5.78	6.48	12.75	11.42	23.2	15.79	8.40667
gene1364	lptD	MULTISPECIES: LPS-assembly protein LptD	2.058	1.04135	0.000151773	0.000851147	yes	up	ref_gene	mRNA	9.59	8.57	10.2	12.64	9.9	20.24	14.26	9.45333
gene1398	aceB	MULTISPECIES: malate synthase G	3.356	1.74662	1.55e-13	6.04e-12	yes	up	ref_gene	mRNA	35.75	33.7	30.48	69.36	80.08	90.25	79.8967	33.31
gene1460	sadA	phage tail protein	2.025	1.01797	1.04e-05	8.1e-05	yes	up	ref_gene	mRNA	2.03	1.61	1.93	2.82	2.39	2.95	2.72	1.85667
gene1487	glnG	MULTISPECIES: nitrogen regulation protein NR(I)	4.748	2.24731	1.64e-13	6.3e-12	yes	up	ref_gene	mRNA	13.78	16.23	7.89	36.91	42.44	49.28	42.8767	12.6333
gene1488	glnL	MULTISPECIES: nitrogen regulation protein NR(II)	4.314	2.10904	1.69e-17	1.16e-15	yes	up	ref_gene	mRNA	10.49	11.39	7.63	30.46	25.14	36.9	30.8333	9.83667
gene1503	recA	MULTISPECIES: recombinase RecA	2.527	1.3375	4.46e-08	6.41e-07	yes	up	ref_gene	mRNA	128.59	113	136.87	214.82	176.28	307.1	232.733	126.153
gene1511	-	MULTISPECIES: DIP1984 family protein	3.588	1.84313	2.61e-15	1.4e-13	yes	up	ref_gene	mRNA	5433.9	5065.15	5861.88	12597.7	14252.2	15180.9	14010.3	5453.64
gene1555	-	MULTISPECIES: O-methyltransferase	2.561	1.35668	1.85e-07	2.37e-06	yes	up	ref_gene	mRNA	10.31	10.48	6.52	20.5	13.6	16.92	17.0067	9.10333
gene1556	-	MULTISPECIES: D-Ala-D-Ala carboxypeptidase family metallohydrolase	2.739	1.45352	4.04e-10	8.45e-09	yes	up	ref_gene	mRNA	186.72	253.73	185.09	475.49	372.5	398.93	415.64	208.513
gene1563	nfnB	oxygen-insensitive NAD(P)H nitroreductase	3.863	1.94989	1.08e-10	2.53e-09	yes	up	ref_gene	mRNA	15.62	19.33	17.42	39.98	35.53	72.75	49.42	17.4567
gene1568	lpxH	UDP-2,3-diacylglucosamine diphosphatase	2.07	1.0497	0.00282396	0.0109495	yes	up	ref_gene	mRNA	4.66	5.16	2.42	5.91	4.39	8.18	6.16	4.08
gene1587	pgk	MULTISPECIES: phosphoglycerate kinase	2.484	1.31247	1.03e-06	1.06e-05	yes	up	ref_gene	mRNA	10.1	11.9	8.1	19.03	12.52	23.49	18.3467	10.0333
gene1620	uspA	MULTISPECIES: universal stress protein	2.184	1.12702	8.12e-07	8.58e-06	yes	up	ref_gene	mRNA	94.77	91.43	79.27	139.83	104.46	179.14	141.143	88.49
gene1683	-	MULTISPECIES: acetamidase/formamidase family protein	4.805	2.26439	4.38e-05	0.000287805	yes	up	ref_gene	mRNA	0.89	0.61	0.63	5.14	0.53	2.25	2.64	0.71
gene1684	-	aromatic ring-hydroxylating dioxygenase subunit alpha	5.072	2.34246	2.76e-08	4.17e-07	yes	up	ref_gene	mRNA	1.58	0.81	1.3	7.34	1.86	4.94	4.71333	1.23
gene1685	-	MULTISPECIES: hypothetical protein	69.402	6.1169	1.41e-05	0.000105214	yes	up	ref_gene	mRNA	0	0	0	4.58	1.37	2.44	2.79667	0
gene1687	-	MULTISPECIES: styrene monooxygenase/indole monooxygenase family protein	2.611	1.38466	0.00263013	0.0103411	yes	up	ref_gene	mRNA	1.23	1.26	0.92	3.59	0.7	2.49	2.26	1.13667
gene1689	kduD	SDR family oxidoreductase	4.334	2.11554	0.000177633	0.000980732	yes	up	ref_gene	mRNA	0.39	0.62	0.71	2.69	0.79	2.17	1.88333	0.573333
gene1690	hcaC	MULTISPECIES: non-heme iron oxygenase ferredoxin subunit	6.073	2.60234	0.00716486	0.0233857	yes	up	ref_gene	mRNA	1.24	0.77	0.77	6.68	0.31	5.96	4.31667	0.926667
gene1722	katE	MULTISPECIES: catalase	2.938	1.55465	8.58e-10	1.66e-08	yes	up	ref_gene	mRNA	17.25	19.84	21.8	36.01	39.77	49.1	41.6267	19.63
gene1746	-	baseplate J/gp47 family protein	2.421	1.27567	0.00677073	0.0222848	yes	up	ref_gene	mRNA	0.55	0.79	0.55	0.99	1.02	1.31	1.10667	0.63
gene1804	fxsA	MULTISPECIES: FxsA family protein	2.098	1.06877	0.00781428	0.0252323	yes	up	ref_gene	mRNA	63.49	147.91	63.27	112.33	86.53	228.55	142.47	91.5567
gene1892	-	ImmA/IrrE family metallo-endopeptidase	2.472	1.30539	5.18e-06	4.3e-05	yes	up	ref_gene	mRNA	104.89	93.06	66.8	129.41	120.26	223.89	157.853	88.25
gene1900	aldB	aldehyde dehydrogenase family protein	10.45	3.38539	6.97e-23	7.8e-21	yes	up	ref_gene	mRNA	110.03	80.81	37.33	491.56	498.2	708.79	566.183	76.0567
gene1903	yiaY	MULTISPECIES: iron-containing alcohol dehydrogenase	8.844	3.14467	8.43e-23	8.93e-21	yes	up	ref_gene	mRNA	20.84	26.07	11.96	118.91	88.62	173.7	127.077	19.6233
gene1905	-	MULTISPECIES: AAA family ATPase	2.053	1.03753	1.99e-06	1.84e-05	yes	up	ref_gene	mRNA	15.7	13.06	12.24	20.61	16.36	24.15	20.3733	13.6667
gene1914	recR	MULTISPECIES: recombination mediator RecR	2.003	1.00239	1.97e-06	1.83e-05	yes	up	ref_gene	mRNA	93.19	94.47	92.52	130.7	126.45	147.66	134.937	93.3933
gene1927	pqqL	MULTISPECIES: pitrilysin family protein	2.23	1.15692	0.002399	0.00956673	yes	up	ref_gene	mRNA	1.92	1.86	2.07	2.97	1.59	5.14	3.23333	1.95
gene1930	-	nitroreductase family protein	2.431	1.28181	3.68e-06	3.2e-05	yes	up	ref_gene	mRNA	305.22	209.58	272.51	479.48	283.1	648.91	470.497	262.437
gene1949	-	nitroreductase family protein	2.698	1.43179	1.57e-06	1.51e-05	yes	up	ref_gene	mRNA	6.68	5.25	6.47	10.13	10.1	15.65	11.96	6.13333
gene1957	cydB	MULTISPECIES: cytochrome d ubiquinol oxidase subunit II	2.047	1.03355	9.15e-05	0.000552904	yes	up	ref_gene	mRNA	21.44	16.44	20.93	24.13	24.31	38.51	28.9833	19.6033
gene1961	-	MULTISPECIES: histidine phosphatase family protein	2.812	1.49142	2.5e-08	3.85e-07	yes	up	ref_gene	mRNA	7.22	7.1	5.79	13.03	11.29	16.7	13.6733	6.70333
gene1962	ydfG	MULTISPECIES: SDR family oxidoreductase	2.087	1.06114	3.83e-05	0.00025619	yes	up	ref_gene	mRNA	15.42	17.58	13.28	20.25	22.63	26.44	23.1067	15.4267
gene1967	paaX	MULTISPECIES: PaaX family transcriptional regulator C-terminal domain-containing protein	3.024	1.59642	2.06e-09	3.71e-08	yes	up	ref_gene	mRNA	125.26	134.47	91.23	248.66	282.9	221.79	251.117	116.987
gene1968	paaK	MULTISPECIES: phenylacetate--CoA ligase PaaK	3.004	1.58671	3.66e-08	5.38e-07	yes	up	ref_gene	mRNA	120.87	123.02	81.36	230.92	274	184.97	229.963	108.417
gene1969	pcaF	MULTISPECIES: 3-oxoadipyl-CoA thiolase	5.418	2.43764	1.53e-15	8.47e-14	yes	up	ref_gene	mRNA	93.22	142.11	79.88	407.15	469.45	340.56	405.72	105.07
gene1970	paaH	3-hydroxyacyl-CoA dehydrogenase	6.339	2.66425	5e-16	2.97e-14	yes	up	ref_gene	mRNA	109.48	206.58	111.82	619.94	754.86	562.95	645.917	142.627
gene1971	paaG	MULTISPECIES: 2-(1,2-epoxy-1,2-dihydrophenyl)acetyl-CoA isomerase PaaG	6.138	2.61774	3.72e-16	2.28e-14	yes	up	ref_gene	mRNA	139.27	252.85	143.57	746.54	916.14	679.54	780.74	178.563
gene1972	paaF	MULTISPECIES: enoyl-CoA hydratase-related protein	6.053	2.59764	6.12e-16	3.53e-14	yes	up	ref_gene	mRNA	134.61	228.02	116.81	689.36	797.61	580.86	689.277	159.813
gene1973	paaE	MULTISPECIES: 1,2-phenylacetyl-CoA epoxidase subunit PaaE	7.275	2.86299	2.86e-21	2.55e-19	yes	up	ref_gene	mRNA	85.34	132.79	85.51	519.7	619.19	434.21	524.367	101.213
gene1974	paaD	MULTISPECIES: 1,2-phenylacetyl-CoA epoxidase subunit PaaD	7.428	2.89304	1.9e-24	2.4e-22	yes	up	ref_gene	mRNA	66.12	87.6	74.86	395.04	476.44	332.7	401.393	76.1933
gene1975	paaC	1,2-phenylacetyl-CoA epoxidase subunit PaaC	4.643	2.21519	5.87e-14	2.5e-12	yes	up	ref_gene	mRNA	140.61	186.97	160.93	551.58	652.84	405.86	536.76	162.837
gene1976	paaB	MULTISPECIES: 1,2-phenylacetyl-CoA epoxidase subunit PaaB	4.626	2.20973	6.44e-12	1.91e-10	yes	up	ref_gene	mRNA	318.4	542.74	398.53	1379.23	1712.12	1040.28	1377.21	419.89
gene1979	scoA	MULTISPECIES: CoA transferase subunit A	2.149	1.10378	0.000610361	0.00286541	yes	up	ref_gene	mRNA	81.64	121.8	90.02	154.25	187.49	104.74	148.827	97.82
gene1984	ycaO	MULTISPECIES: OsmC domain/YcaO domain-containing protein	2.156	1.10861	4.81e-06	4.08e-05	yes	up	ref_gene	mRNA	22.04	22.52	16.29	29.76	26.11	39.28	31.7167	20.2833
gene2008	ldcA	LD-carboxypeptidase	2.012	1.0089	0.00247647	0.00982567	yes	up	ref_gene	mRNA	3.69	2.75	3.81	5.64	2.64	7.07	5.11667	3.41667
gene2011	bcd	MULTISPECIES: acyl-CoA dehydrogenase family protein	3.624	1.85756	1.26e-06	1.25e-05	yes	up	ref_gene	mRNA	1.05	1.22	1.68	3	2.41	5.15	3.52	1.31667
gene2015	dmlR	MULTISPECIES: LysR family transcriptional regulator	4.378	2.13043	7.8e-13	2.73e-11	yes	up	ref_gene	mRNA	2.67	2.32	2.62	7.83	8.4	7.64	7.95667	2.53667
gene2016	dsbG	thiol:disulfide interchange protein DsbG	4.326	2.11304	2.57e-09	4.55e-08	yes	up	ref_gene	mRNA	3.35	5.1	2.12	9.48	9.97	13.62	11.0233	3.52333
gene2017	ccmG	MULTISPECIES: TlpA disulfide reductase family protein	3.746	1.90546	4.45e-08	6.41e-07	yes	up	ref_gene	mRNA	1.21	1.79	1.79	4.74	3.54	4.94	4.40667	1.59667
gene2028	-	MULTISPECIES: GDSL-type esterase/lipase family protein	2.47	1.30448	1.49e-05	0.000109755	yes	up	ref_gene	mRNA	8.44	6.38	9.43	13.93	9.3	20.9	14.71	8.08333
gene2048	-	hypothetical protein	2.164	1.11341	0.00213622	0.00867772	yes	up	ref_gene	mRNA	5.71	4.59	5.38	9.59	4.63	10.89	8.37	5.22667
gene2051	accB	MULTISPECIES: acetyl-CoA carboxylase biotin carboxyl carrier protein	2.088	1.06225	0.000190939	0.00105124	yes	up	ref_gene	mRNA	29.2	25.99	22.74	34.54	29.14	54.81	39.4967	25.9767
gene2052	accC	MULTISPECIES: acetyl-CoA carboxylase biotin carboxylase subunit	2.47	1.30423	3.23e-07	3.81e-06	yes	up	ref_gene	mRNA	41.38	49.86	40.26	68.37	65.26	102.38	78.67	43.8333
gene2064	frmA	MULTISPECIES: S-(hydroxymethyl)glutathione dehydrogenase/class III alcohol dehydrogenase	2.329	1.21994	0.000132324	0.000759812	yes	up	ref_gene	mRNA	4.66	5.22	3.19	5.76	6.41	9.76	7.31	4.35667
gene2070	catA	MULTISPECIES: catechol 1,2-dioxygenase	18.885	4.23916	1.46e-33	3.18e-31	yes	up	ref_gene	mRNA	8.27	7.33	11.67	86.46	89.61	200.33	125.467	9.09
gene2071	benA-xylX	MULTISPECIES: benzoate 1,2-dioxygenase large subunit	45.144	5.49646	1.27e-60	2.49e-57	yes	up	ref_gene	mRNA	1.66	2.36	1.89	44.92	54.21	94.74	64.6233	1.97
gene2072	benB-xylY	MULTISPECIES: benzoate 1,2-dioxygenase small subunit	60.107	5.90946	3.34e-49	3.27e-46	yes	up	ref_gene	mRNA	1.24	1.12	1.27	39.59	52.39	63.69	51.89	1.21
gene2073	benC-xylZ	benzoate 1,2-dioxygenase electron transfer component BenC	27.034	4.75672	7.23e-69	2.83e-65	yes	up	ref_gene	mRNA	3.9	3.63	3.31	57.62	70.24	81.26	69.7067	3.61333
gene2074	benD-xylL	MULTISPECIES: benzoate diol dehydrogenase BenD	18.261	4.19071	1.85e-43	1.04e-40	yes	up	ref_gene	mRNA	2.52	2.41	2.43	26.66	35.76	32.93	31.7833	2.45333
gene2075	benE	MULTISPECIES: benzoate/H(+) symporter BenE	3.132	1.64696	6.28e-09	1.05e-07	yes	up	ref_gene	mRNA	3.91	5.13	3.14	9.91	9.17	8.44	9.17333	4.06
gene2079	terD	MULTISPECIES: TerD family protein	2.499	1.32125	4.89e-07	5.44e-06	yes	up	ref_gene	mRNA	128.74	166.56	106.64	216.82	205.53	305.25	242.533	133.98
gene2080	-	MULTISPECIES: DUF475 domain-containing protein	2.355	1.23546	6.54e-08	9.09e-07	yes	up	ref_gene	mRNA	18	22.16	18.3	33.38	29.31	37.38	33.3567	19.4867
gene2103	prtC	tRNA 5-hydroxyuridine modification protein YegQ	4.369	2.12716	3.89e-13	1.43e-11	yes	up	ref_gene	mRNA	1433.5	1371.45	2265.45	5567.94	5833.75	4504.13	5301.94	1690.13
gene2104	-	MULTISPECIES: YfhL family 4Fe-4S dicluster ferredoxin	6.253	2.64453	2.83e-22	2.85e-20	yes	up	ref_gene	mRNA	81.31	133.09	138.7	576.67	481.47	551.75	536.63	117.7
gene2111	-	MULTISPECIES: aminotransferase	6.76	2.75704	8.86e-10	1.7e-08	yes	up	ref_gene	mRNA	26.54	14.16	70.72	188.39	144.06	224.59	185.68	37.14
gene2125	-	MULTISPECIES: alpha/beta hydrolase	2.7	1.43283	2.3e-06	2.09e-05	yes	up	ref_gene	mRNA	3.73	3.85	2.63	5.9	5.05	9.12	6.69	3.40333
gene2126	fadH	nuclear transport factor 2 family protein	2.343	1.22832	3.53e-05	0.000237606	yes	up	ref_gene	mRNA	17.67	24.77	30.71	41.06	37.54	46.33	41.6433	24.3833
gene2131	btuE	MULTISPECIES: glutathione peroxidase	2.047	1.03356	5.59e-05	0.000357272	yes	up	ref_gene	mRNA	22.05	17.82	20.38	26.46	26.67	35.7	29.61	20.0833
gene2143	lip	MULTISPECIES: alpha/beta fold hydrolase	2.104	1.07289	7.38e-05	0.000457188	yes	up	ref_gene	mRNA	9.7	7.2	9.3	11.56	10.27	18.19	13.34	8.73333
gene2145	catB	MULTISPECIES: muconate/chloromuconate family cycloisomerase	38.283	5.25862	2.1e-42	7.47e-40	yes	up	ref_gene	mRNA	2.03	1.47	2.88	42.29	38.33	98.78	59.8	2.12667
gene2146	catC	MULTISPECIES: muconolactone Delta-isomerase	25.247	4.65805	1.52e-34	3.97e-32	yes	up	ref_gene	mRNA	4.97	4.97	3.7	59.81	59.13	132.1	83.68	4.54667
gene2147	catA	MULTISPECIES: catechol 1,2-dioxygenase	27.173	4.76413	2.29e-47	1.79e-44	yes	up	ref_gene	mRNA	3.69	5.44	3.14	61.88	64.12	116.88	80.96	4.09
gene2148	pcaI	3-oxoacid CoA-transferase subunit A	29.661	4.89051	8.57e-44	5.6e-41	yes	up	ref_gene	mRNA	2.18	3.14	2.16	39.84	41.2	80.73	53.9233	2.49333
gene2149	pcaJ	3-oxoacid CoA-transferase subunit B	21.376	4.41794	7.27e-35	2.04e-32	yes	up	ref_gene	mRNA	1.46	3.04	2.06	28	27.51	47.44	34.3167	2.18667
gene2150	pcaF	MULTISPECIES: 3-oxoadipyl-CoA thiolase	11.598	3.5358	6.54e-35	1.97e-32	yes	up	ref_gene	mRNA	3.43	4.27	2.49	25.22	24.48	35.84	28.5133	3.39667
gene2151	pcaD	MULTISPECIES: 3-oxoadipate enol-lactonase	6.955	2.79805	1.16e-26	1.98e-24	yes	up	ref_gene	mRNA	54.05	81.93	57.57	307.56	317.3	347.1	323.987	64.5167
gene2172	prpC	MULTISPECIES: 2-methylcitrate synthase	2.763	1.4661	1.14e-06	1.14e-05	yes	up	ref_gene	mRNA	68.89	69.66	44.65	92.56	99.58	172.79	121.643	61.0667
gene2219	-	efflux RND transporter permease subunit	2.338	1.22519	3.85e-08	5.63e-07	yes	up	ref_gene	mRNA	9.85	7.96	7.13	13.56	12.75	15.61	13.9733	8.31333
gene2226	ladA	MULTISPECIES: SfnB family sulfur acquisition oxidoreductase	7.536	2.91378	9.82e-09	1.6e-07	yes	up	ref_gene	mRNA	0.61	0.86	0.56	3.51	5.62	1.5	3.54333	0.676667
gene2227	ladA	MULTISPECIES: SfnB family sulfur acquisition oxidoreductase	2.984	1.57714	0.000754323	0.00343831	yes	up	ref_gene	mRNA	1.43	0.76	0.82	2.03	3.01	1.14	2.06	1.00333
gene2228	ladA	LLM class flavin-dependent oxidoreductase	5.412	2.43618	5.71e-08	7.97e-07	yes	up	ref_gene	mRNA	0.44	0.51	0.59	1.76	2.72	1.38	1.95333	0.513333
gene2229	metQ	MetQ/NlpA family ABC transporter substrate-binding protein	19.752	4.30391	1.92e-07	2.44e-06	yes	up	ref_gene	mRNA	0	0.16	0.11	1.23	1.66	0.99	1.29333	0.09
gene2234	-	haloacid dehalogenase type II	4.221	2.07745	1.7e-05	0.000123905	yes	up	ref_gene	mRNA	1.97	2.14	1.42	4.44	2.38	10.53	5.78333	1.84333
gene2235	ychF	MULTISPECIES: redox-regulated ATPase YchF	2.534	1.34134	5.12e-08	7.19e-07	yes	up	ref_gene	mRNA	22.64	28.51	18.16	43.58	38.43	45.24	42.4167	23.1033
gene2283	-	MULTISPECIES: CstA-like transporter-associated (seleno)protein	2.706	1.43594	4.97e-06	4.15e-05	yes	up	ref_gene	mRNA	18.43	29.09	27.1	43.3	39.63	65.14	49.3567	24.8733
gene2290	-	MULTISPECIES: bile acid:sodium symporter family protein	2.469	1.30382	0.000115759	0.000679306	yes	up	ref_gene	mRNA	3.13	4	3.6	4.56	5.59	9.04	6.39667	3.57667
gene2292	ampG	MFS transporter	2.367	1.24285	7.02e-07	7.52e-06	yes	up	ref_gene	mRNA	5.19	4.96	4.41	7.74	6.43	10.92	8.36333	4.85333
gene2308	ahpC	alkyl hydroperoxide reductase subunit C	2.995	1.58235	1.95e-05	0.000140277	yes	up	ref_gene	mRNA	200.99	360.18	590.82	788.43	655.29	1112.81	852.177	383.997
gene2310	gltC	LysR family transcriptional regulator	2.068	1.04789	0.00799626	0.025714	yes	up	ref_gene	mRNA	2.06	1.69	1.7	2.93	1.32	4.12	2.79	1.81667
gene2315	hpxO	MULTISPECIES: FAD-dependent urate hydroxylase HpxO	3.565	1.83389	3.1e-05	0.000212185	yes	up	ref_gene	mRNA	0.78	0.65	0.68	1.34	1.25	2.86	1.81667	0.703333
gene2329	-	MULTISPECIES: YeeE/YedE family protein	2.249	1.1692	6.2e-06	5.03e-05	yes	up	ref_gene	mRNA	8.29	10.68	8.23	13.47	13.76	17	14.7433	9.06667
gene2332	npd	MULTISPECIES: nitronate monooxygenase	3.521	1.81598	1.55e-10	3.56e-09	yes	up	ref_gene	mRNA	39.65	40.01	34.93	74.47	77.54	140.29	97.4333	38.1967
gene2367	uvrB	excinuclease ABC subunit UvrB	2.135	1.09456	0.00035875	0.0018297	yes	up	ref_gene	mRNA	12.34	17.28	9.67	18.14	14.88	28.45	20.49	13.0967
gene2379	-	MULTISPECIES: M48 family metallopeptidase	3.406	1.76813	1e-08	1.63e-07	yes	up	ref_gene	mRNA	121.03	119.41	178.19	315.5	225.39	514.06	351.65	139.543
gene2396	alr	alanine racemase	2.376	1.24844	9.54e-05	0.000574513	yes	up	ref_gene	mRNA	27.29	25.96	13.34	39.63	42.98	29.24	37.2833	22.1967
gene2397	-	MULTISPECIES: proteasome-type protease	2.115	1.08062	3.43e-05	0.000232532	yes	up	ref_gene	mRNA	16.06	12.72	16.16	20.87	18.45	29.7	23.0067	14.98
gene2398	tgpA	MULTISPECIES: transglutaminase family protein	8.514	3.08979	2.33e-23	2.68e-21	yes	up	ref_gene	mRNA	2.63	2.4	2.35	12.47	13.09	19.76	15.1067	2.46
gene2399	-	MULTISPECIES: alpha-E domain-containing protein	11.042	3.4649	2.39e-26	3.75e-24	yes	up	ref_gene	mRNA	4.11	3.78	3.68	22.93	26.68	42.39	30.6667	3.85667
gene2400	gshA	MULTISPECIES: circularly permuted type 2 ATP-grasp protein	6.22	2.63697	1.91e-21	1.79e-19	yes	up	ref_gene	mRNA	9.27	8.63	11.36	35.64	37.41	58.84	43.9633	9.75333
gene2416	ahcY	adenosylhomocysteinase	3.571	1.8362	1.29e-12	4.29e-11	yes	up	ref_gene	mRNA	71.72	73.18	50.24	142.8	167.04	187.44	165.76	65.0467
gene2428	ahcY	adenosylhomocysteinase	12.954	3.69535	0.013314	0.0386026	yes	up	ref_gene	mRNA	6.21	9.97	0.02	47.16	47.07	56.38	50.2033	5.4
gene2429	metF	MULTISPECIES: methylenetetrahydrofolate reductase	2.126	1.08821	4.87e-06	4.09e-05	yes	up	ref_gene	mRNA	97.17	75.44	70.95	112.27	127.18	128.65	122.7	81.1867
gene2430	rsmE	MULTISPECIES: 16S rRNA (uracil(1498)-N(3))-methyltransferase	4.569	2.19186	4.46e-08	6.41e-07	yes	up	ref_gene	mRNA	4.39	5.16	1.66	11.31	14.56	10.11	11.9933	3.73667
gene2445	serC	3-phosphoserine/phosphohydroxythreonine transaminase	2.229	1.15639	1.26e-05	9.71e-05	yes	up	ref_gene	mRNA	12.53	8.22	7.08	14.72	12.62	17.25	14.8633	9.27667
gene2449	-	MULTISPECIES: ABC transporter permease	3.158	1.65898	2.33e-08	3.64e-07	yes	up	ref_gene	mRNA	2.53	3.42	2.41	6.42	6.55	6.04	6.33667	2.78667
gene2465	tolA	cell envelope integrity protein TolA	2.318	1.21264	5.57e-06	4.6e-05	yes	up	ref_gene	mRNA	8.86	7.03	6.72	11.8	9.09	17.3	12.73	7.53667
gene2512	-	hypothetical protein	2.237	1.16126	0.00019386	0.00106433	yes	up	ref_gene	mRNA	20.3	15.87	22.71	23.56	32.19	38.28	31.3433	19.6267
gene2526	fadH	MULTISPECIES: NADPH-dependent 2,4-dienoyl-CoA reductase	2.11	1.07755	3.51e-07	4.1e-06	yes	up	ref_gene	mRNA	6.14	6	5.93	9.5	8.39	9.71	9.2	6.02333
gene2575	surE	MULTISPECIES: 5'/3'-nucleotidase SurE	3.115	1.63911	8.46e-05	0.000515839	yes	up	ref_gene	mRNA	12.5	11.04	22.87	29.36	16.68	62.36	36.1333	15.47
gene2576	-	MULTISPECIES: hypothetical protein	5.528	2.4668	8.33e-09	1.37e-07	yes	up	ref_gene	mRNA	129.95	65.03	294.23	731.1	496.42	780.93	669.483	163.07
gene2577	dacC	MULTISPECIES: D-alanyl-D-alanine carboxypeptidase PBP5/6	2.763	1.46624	2.77e-10	6.04e-09	yes	up	ref_gene	mRNA	25.87	20.02	15.75	43.44	36.41	42.73	40.86	20.5467
gene2580	pal	MULTISPECIES: peptidoglycan-associated lipoprotein Pal	3.985	1.99465	1.95e-11	5.25e-10	yes	up	ref_gene	mRNA	44.15	40.57	29.93	86.24	83.3	161.39	110.31	38.2167
gene2623	-	lysozyme inhibitor LprI family protein	3.531	1.82016	8.55e-07	8.96e-06	yes	up	ref_gene	mRNA	11.84	8.68	11.61	22.2	17.42	43.93	27.85	10.71
gene2628	cutF	copper resistance protein NlpE	2.306	1.20547	0.00489178	0.0171519	yes	up	ref_gene	mRNA	11.46	4.96	13.77	14.21	9.43	27.86	17.1667	10.0633
gene2629	aceA	MULTISPECIES: isocitrate lyase	17.529	4.13165	5.66e-43	2.46e-40	yes	up	ref_gene	mRNA	87.52	77.21	57.7	688.09	757.17	1361.45	935.57	74.1433
gene2640	greB	transcription elongation factor GreAB	2.784	1.47692	6.57e-08	9.1e-07	yes	up	ref_gene	mRNA	8.52	9.69	11.65	21.74	17.54	21.56	20.28	9.95333
gene2642	-	VPA1269 family protein	2.315	1.21092	2.96e-05	0.000203731	yes	up	ref_gene	mRNA	16.04	9.96	13.81	17.29	24.71	22.83	21.61	13.27
gene2643	-	gamma-mobile-trio protein GmtX	2.561	1.35656	1.28e-06	1.26e-05	yes	up	ref_gene	mRNA	17.9	13.03	13.89	22.93	29.45	28.83	27.07	14.94
gene2644	greB	transcription elongation factor GreB	3.834	1.93894	1.16e-06	1.16e-05	yes	up	ref_gene	mRNA	3.23	3.64	2.82	6.5	9.94	9.93	8.79	3.23
gene2655	htpX	MULTISPECIES: protease HtpX	2.229	1.15642	0.000480161	0.00234692	yes	up	ref_gene	mRNA	30.52	57.56	33.15	57.46	47.48	94.13	66.3567	40.41
gene2664	groEL	MULTISPECIES: chaperonin GroEL	7.971	2.99473	4.93e-14	2.15e-12	yes	up	ref_gene	mRNA	82.64	196.93	73.71	526.66	523.33	1016.77	688.92	117.76
gene2665	groES	MULTISPECIES: co-chaperone GroES	9.929	3.3117	1.38e-13	5.39e-12	yes	up	ref_gene	mRNA	46.35	121.7	30.01	361.01	328.15	752.43	480.53	66.02
gene2666	cpdA	metallophosphoesterase	2.129	1.09017	2.24e-05	0.000158012	yes	up	ref_gene	mRNA	7.12	6.2	7.53	10.68	9.3	12.21	10.73	6.95
gene2700	tauD	MULTISPECIES: taurine dioxygenase	4.691	2.22984	1.58e-11	4.27e-10	yes	up	ref_gene	mRNA	8.64	6.34	5.77	24.4	28.57	15.27	22.7467	6.91667
gene2701	tauC	MULTISPECIES: taurine ABC transporter permease TauC	6.702	2.74464	8.87e-14	3.66e-12	yes	up	ref_gene	mRNA	4.69	4.17	2.33	16.87	22.95	12.39	17.4033	3.73
gene2702	tauB	MULTISPECIES: ATP-binding cassette domain-containing protein	6.824	2.77052	7.64e-12	2.17e-10	yes	up	ref_gene	mRNA	4.23	2.38	2.73	13.72	21.12	8.95	14.5967	3.11333
gene2703	tauA	taurine ABC transporter substrate-binding protein	8.037	3.00666	3.85e-13	1.43e-11	yes	up	ref_gene	mRNA	5.27	4.18	4.38	21.87	40.64	13.37	25.2933	4.61
gene2710	lon	endopeptidase La	3.503	1.8085	3.47e-09	6.06e-08	yes	up	ref_gene	mRNA	136.95	217.7	109.79	338.5	374.08	461.08	391.22	154.813
gene2714	hslJ	MULTISPECIES: META and DUF4377 domain-containing protein	7.112	2.83028	1.42e-19	1.07e-17	yes	up	ref_gene	mRNA	16.69	11.56	15.6	91.71	38.06	103.08	77.6167	14.6167
gene2715	-	MULTISPECIES: META domain-containing protein	4.715	2.23716	0.00296359	0.0113672	yes	up	ref_gene	mRNA	0.83	0.56	0.57	3.06	1.06	2.72	2.28	0.653333
gene2727	-	MULTISPECIES: hypothetical protein	6.291	2.65321	0.00237414	0.00949063	yes	up	ref_gene	mRNA	54.43	37.02	239.68	545.5	459.84	531.9	512.413	110.377
gene2775	ladA	MULTISPECIES: SfnB family sulfur acquisition oxidoreductase	2.122	1.08575	0.00104468	0.00458069	yes	up	ref_gene	mRNA	3.34	2.99	2.11	4.02	5.09	3.53	4.21333	2.81333
gene2802	-	ABZJ_00895 family protein	2.144	1.10021	0.00234854	0.00940375	yes	up	ref_gene	mRNA	10.48	7.25	12.77	15.85	9.5	23.08	16.1433	10.1667
gene2841	hpf	MULTISPECIES: ribosome-associated translation inhibitor RaiA	2.342	1.22803	1.17e-06	1.16e-05	yes	up	ref_gene	mRNA	561.16	471.49	447.88	675.88	711.76	1109.4	832.347	493.51
gene2844	gltJ	MULTISPECIES: amino acid ABC transporter permease	3.242	1.69682	1.05e-06	1.07e-05	yes	up	ref_gene	mRNA	3.18	4.44	1.73	7.41	6.2	8.42	7.34333	3.11667
gene2845	gltK	MULTISPECIES: amino acid ABC transporter permease	5.52	2.46476	1.45e-11	4.01e-10	yes	up	ref_gene	mRNA	1.31	1.84	1.46	6.18	5.34	7.05	6.19	1.53667
gene2846	gltL	MULTISPECIES: amino acid ABC transporter ATP-binding protein	3.996	1.99861	3.41e-14	1.54e-12	yes	up	ref_gene	mRNA	9.71	8.57	7.53	21.32	23.75	28.75	24.6067	8.60333
gene2861	nadA	MULTISPECIES: quinolinate synthase NadA	3.071	1.61848	1.98e-06	1.84e-05	yes	up	ref_gene	mRNA	521.23	701.42	342.85	1551.03	1208.23	714.98	1158.08	521.833
gene2865	prx	MULTISPECIES: peroxiredoxin	3.605	1.84983	1.84e-09	3.33e-08	yes	up	ref_gene	mRNA	24.56	17.24	23.51	50.46	69.67	44.8	54.9767	21.77
gene2870	tolA	MULTISPECIES: SPOR domain-containing protein	2.509	1.32722	1.58e-06	1.51e-05	yes	up	ref_gene	mRNA	19.23	16.32	10.92	26.7	29.75	26.19	27.5467	15.49
gene2888	-	SAM-dependent methyltransferase	2.044	1.03112	1.34e-05	0.000101241	yes	up	ref_gene	mRNA	7.66	6.22	6.46	9.82	9.58	10.45	9.95	6.78
gene2949	-	hypothetical protein	2.347	1.23074	2.7e-06	2.41e-05	yes	up	ref_gene	mRNA	188.52	293.13	193.38	354.57	349.71	439.62	381.3	225.01
gene2966	ibpA	MULTISPECIES: Hsp20 family protein	3.135	1.64849	1.48e-11	4.03e-10	yes	up	ref_gene	mRNA	1555.58	1575.86	1069.22	2882.82	2866.39	3717.65	3155.62	1400.22
gene2991	pntB	MULTISPECIES: NAD(P)(+) transhydrogenase (Re/Si-specific) subunit beta	2.785	1.47765	3.53e-07	4.11e-06	yes	up	ref_gene	mRNA	1.88	2.4	2.11	4.37	4.48	4	4.28333	2.13
gene2992	pntA	MULTISPECIES: proton-translocating transhydrogenase family protein	6	2.58507	0.0094744	0.0295228	yes	up	ref_gene	mRNA	0	1.31	0.86	3.25	2.08	4.48	3.27	0.723333
gene2993	pntA	MULTISPECIES: Re/Si-specific NAD(P)(+) transhydrogenase subunit alpha	2.623	1.39119	1.69e-06	1.6e-05	yes	up	ref_gene	mRNA	3.11	3.55	3.73	6.89	4.51	8.74	6.71333	3.46333
gene3046	ackA	acetate kinase	3.173	1.66601	3.39e-07	3.98e-06	yes	up	ref_gene	mRNA	87.6	94.2	52.73	135.91	133.4	270.38	179.897	78.1767
gene3047	pta	phosphate acetyltransferase	3.66	1.87195	1.13e-08	1.82e-07	yes	up	ref_gene	mRNA	27.97	35.06	18.33	53.73	57.85	103.97	71.85	27.12
gene3080	msrA	MULTISPECIES: peptide-methionine (S)-S-oxide reductase MsrA	3.129	1.64576	8.45e-07	8.9e-06	yes	up	ref_gene	mRNA	12.25	7.06	7.35	19	12.29	29.64	20.31	8.88667
gene3110	codB	MULTISPECIES: allantoin permease	3.409	1.7693	3.76e-07	4.36e-06	yes	up	ref_gene	mRNA	1.48	1.54	0.9	2.89	2.27	4.59	3.25	1.30667
gene3111	ureJ	MULTISPECIES: HupE/UreJ family protein	2.337	1.22495	0.00282087	0.0109483	yes	up	ref_gene	mRNA	2.22	3.09	2.94	3.49	4.6	5.84	4.64333	2.75
gene3113	ureF	MULTISPECIES: urease accessory UreF family protein	3.86	1.94858	2.52e-05	0.000176553	yes	up	ref_gene	mRNA	1	1.7	0.58	3.29	2.59	3.39	3.09	1.09333
gene3114	ureE	MULTISPECIES: urease accessory protein UreE	2.88	1.52628	1.03e-05	8.03e-05	yes	up	ref_gene	mRNA	5.69	5.4	4.09	8.47	9.79	13.09	10.45	5.06
gene3115	gpmB	MULTISPECIES: histidine phosphatase family protein	7.12	2.8318	0.00627768	0.0209324	yes	up	ref_gene	mRNA	0.24	0.11	0.11	0.75	0.86	0.63	0.746667	0.153333
gene3116	ureC	MULTISPECIES: urease subunit alpha	3.303	1.72385	2.86e-09	5.05e-08	yes	up	ref_gene	mRNA	3.49	3.61	2.38	6.21	7.18	9.06	7.48333	3.16
gene3117	ureB	MULTISPECIES: urease subunit beta	4.707	2.23478	2.55e-06	2.3e-05	yes	up	ref_gene	mRNA	4.94	5.92	2.5	12.63	14.78	17.72	15.0433	4.45333
gene3118	ureA	MULTISPECIES: urease subunit gamma	7.307	2.8693	1e-13	4.08e-12	yes	up	ref_gene	mRNA	6.8	7.34	5.4	30.38	34.99	37.36	34.2433	6.51333
gene3120	ureD	MULTISPECIES: urease accessory protein UreD	3.145	1.65308	5e-11	1.23e-09	yes	up	ref_gene	mRNA	5.08	4.68	4.9	11.35	9.73	12.37	11.15	4.88667
gene3131	truA	MULTISPECIES: tRNA pseudouridine(38-40) synthase TruA	2.216	1.14793	0.000322492	0.00167439	yes	up	ref_gene	mRNA	11.24	9.44	5.96	12.66	10.09	20.12	14.29	8.88
gene3146	ptsP	MULTISPECIES: phosphoenolpyruvate--protein phosphotransferase	2.807	1.48881	2.51e-08	3.86e-07	yes	up	ref_gene	mRNA	26.76	34.04	20.79	50.05	48.21	67.61	55.29	27.1967
gene3163	hcaB	MULTISPECIES: 3-(cis-5,6-dihydroxycyclohexa-1,3-dien-1-yl)propanoate dehydrogenase	2.065	1.04607	0.00610523	0.0204551	yes	up	ref_gene	mRNA	1.64	2.47	1.57	3.29	1.98	3.4	2.89	1.89333
gene3172	bphJ	MULTISPECIES: acetaldehyde dehydrogenase (acetylating)	2.047	1.03335	0.00243645	0.00967666	yes	up	ref_gene	mRNA	1.95	1.95	2.19	3.69	2.05	3.47	3.07	2.03
gene3178	atuH	MULTISPECIES: long-chain-acyl-CoA synthetase	2.34	1.22667	3.92e-06	3.35e-05	yes	up	ref_gene	mRNA	7.81	8.2	8.02	12.48	9.8	18.95	13.7433	8.01
gene3185	pspC	MULTISPECIES: PspC domain-containing protein	2.335	1.22314	0.000513416	0.00248468	yes	up	ref_gene	mRNA	164.7	341.63	147.28	321.18	293.41	503.21	372.6	217.87
gene3195	-	MULTISPECIES: hypothetical protein	2.518	1.33236	0.00064968	0.00302824	yes	up	ref_gene	mRNA	21.88	11.64	29.33	42.23	18.27	58.09	39.53	20.95
gene3196	-	MULTISPECIES: hypothetical protein	4.769	2.25378	1.02e-13	4.12e-12	yes	up	ref_gene	mRNA	3.5	4.97	5.07	19.02	10.08	19.1	16.0667	4.51333
gene3305	fadD	MULTISPECIES: AMP-binding protein	2.048	1.03425	3.27e-06	2.87e-05	yes	up	ref_gene	mRNA	103.91	118.74	91.5	151.6	137.16	177.63	155.463	104.717
gene3334	aarC	MULTISPECIES: acetyl-CoA hydrolase/transferase family protein	2.953	1.56213	5.61e-09	9.44e-08	yes	up	ref_gene	mRNA	69.94	66.03	50.38	110.31	106.55	181.11	132.657	62.1167
gene3341	-	MULTISPECIES: GNAT family N-acetyltransferase	3.215	1.68491	2.73e-10	6.02e-09	yes	up	ref_gene	mRNA	50.29	69.1	47.96	111.95	116.99	159.77	129.57	55.7833
gene3388	uvrA	MULTISPECIES: excinuclease ABC subunit UvrA	2.253	1.17182	2.15e-05	0.000151966	yes	up	ref_gene	mRNA	8.07	8.71	6.35	11.52	8.99	17.63	12.7133	7.71
gene3398	-	MULTISPECIES: hypothetical protein	4.03	2.01066	8.11e-12	2.29e-10	yes	up	ref_gene	mRNA	105.92	131.51	66.81	255.06	272	354.73	293.93	101.413
gene3406	-	MULTISPECIES: DUF2147 domain-containing protein	2.865	1.5184	0.000100595	0.000599287	yes	up	ref_gene	mRNA	179.74	116.26	316.89	443.98	224.22	648.36	438.853	204.297
gene3411	prfB	peptide chain release factor 2	2.193	1.13308	7.79e-09	1.29e-07	yes	up	ref_gene	mRNA	23.65	21.06	22.9	39.53	30.99	37.27	35.93	22.5367
gene3416	glmM	MULTISPECIES: phosphoglucosamine mutase	2.08	1.05682	2.31e-07	2.88e-06	yes	up	ref_gene	mRNA	18.37	14.79	15.55	26.03	20.94	26.47	24.48	16.2367
gene3450	rbbA	ribosome-associated ATPase/putative transporter RbbA	2.356	1.23641	8.08e-06	6.45e-05	yes	up	ref_gene	mRNA	13.79	19.63	11.94	27.61	26.94	22.42	25.6567	15.12
gene3451	-	HlyD family efflux transporter periplasmic adaptor subunit	3.437	1.78119	5.87e-14	2.5e-12	yes	up	ref_gene	mRNA	11.7	12.58	11.44	27.21	28.54	32.6	29.45	11.9067
gene3452	oprM	MULTISPECIES: efflux transporter outer membrane subunit	2.769	1.46962	1.97e-10	4.45e-09	yes	up	ref_gene	mRNA	11.97	10.3	10.56	20.08	21.18	23.93	21.73	10.9433
gene3519	-	MULTISPECIES: RcnB family protein	2.743	1.4556	0.000117813	0.000688893	yes	up	ref_gene	mRNA	129.9	114.92	315.97	441.8	252.36	456.91	383.69	186.93
gene3520	rcnB	MULTISPECIES: RcnB family protein	5.576	2.47915	0.00539514	0.018617	yes	up	ref_gene	mRNA	368.34	231.84	1404.93	2528.95	1695.39	4245.09	2823.14	668.37
gene3522	ssuA	MULTISPECIES: sulfonate ABC transporter substrate-binding protein	22	4.45941	5.1e-06	4.24e-05	yes	up	ref_gene	mRNA	1.64	1.55	1.56	28.18	40.52	3.01	23.9033	1.58333
gene3523	ssuA	sulfonate ABC transporter substrate-binding protein	14.571	3.865	5.22e-05	0.00033485	yes	up	ref_gene	mRNA	2.16	1.63	1.09	17.73	27.84	2.49	16.02	1.62667
gene3524	ssuD	FMNH2-dependent alkanesulfonate monooxygenase	14.141	3.82182	1.3e-13	5.15e-12	yes	up	ref_gene	mRNA	2.27	1.08	2.05	20.59	27.11	4.81	17.5033	1.8
gene3525	ssuC	aliphatic sulfonate ABC transporter permease SsuC	18.891	4.23962	4.9e-10	9.91e-09	yes	up	ref_gene	mRNA	0.5	0.58	0.33	9	8.83	0.87	6.23333	0.47
gene3526	ssuB	ATP-binding cassette domain-containing protein	2.628	1.39403	0.0020098	0.00824965	yes	up	ref_gene	mRNA	4.2	2.64	3.72	8.08	8.79	2.58	6.48333	3.52
gene3534	ppc	phosphoenolpyruvate carboxylase	4.188	2.06641	4.42e-16	2.67e-14	yes	up	ref_gene	mRNA	13.7	13.41	10.54	33	31.25	49.9	38.05	12.55
gene3537	-	TDT family transporter	3.432	1.77917	0.000124832	0.00072388	yes	up	ref_gene	mRNA	1.05	1.8	1.26	2.53	2.31	5.58	3.47333	1.37
gene3553	-	MULTISPECIES: hypothetical protein	5.959	2.57519	1.46e-11	4.01e-10	yes	up	ref_gene	mRNA	17.3	17.86	26.06	78.75	41.05	153.99	91.2633	20.4067
gene3554	-	MULTISPECIES: nucleotide exchange factor GrpE	3.822	1.93433	9.48e-10	1.8e-08	yes	up	ref_gene	mRNA	109.84	149.03	105.37	244.16	260.19	508.99	337.78	121.413
gene3555	dnaK	MULTISPECIES: molecular chaperone DnaK	2.571	1.36207	3.06e-07	3.63e-06	yes	up	ref_gene	mRNA	356.6	263.95	276.85	433.88	487.75	731.41	551.013	299.133
gene3569	-	GNAT family N-acetyltransferase	2.355	1.23568	0.000517343	0.00249138	yes	up	ref_gene	mRNA	27.52	24.08	52.17	65.85	45.36	71.66	60.9567	34.59
novel0002	-	MULTISPECIES: haloacid dehalogenase-like hydrolase [unclassified Acinetobacter]	2.749	1.459	9.15e-08	1.24e-06	yes	up	novel_gene	unknown	20.03	28.9	29.98	50.78	47.12	60.35	52.75	26.3033
novel0005	-	MULTISPECIES: MobA/MobL family protein [unclassified Acinetobacter]	2.92	1.54618	0.00050993	0.00247086	yes	up	novel_gene	unknown	12.56	10.85	22.27	65.64	12.18	25.91	34.5767	15.2267
novel0007	-	MULTISPECIES: haloacid dehalogenase-like hydrolase [unclassified Acinetobacter]	2.749	1.459	9.15e-08	1.24e-06	yes	up	novel_gene	unknown	20.03	28.9	29.98	50.78	47.12	60.35	52.75	26.3033
novel0010	-	MULTISPECIES: MobA/MobL family protein [unclassified Acinetobacter]	2.92	1.54618	0.00050993	0.00247086	yes	up	novel_gene	unknown	12.56	10.85	22.27	65.64	12.18	25.91	34.5767	15.2267
novel0013	-	dynamin family protein [Acinetobacter haemolyticus]	2.164	1.11358	0.0146281	0.0415366	yes	up	novel_gene	unknown	114.14	69.31	95.8	103.79	178.97	120.42	134.393	93.0833
novel0025	-	hypothetical protein AB237_3175 [Acinetobacter baumannii NCGM 237]	3.479	1.7987	6.76e-10	1.32e-08	yes	up	novel_gene	unknown	0	0	0	0	0	0	0	0
novel0043	-	hypothetical protein CBM2586_A50566 [Cupriavidus taiwanensis]	2.29	1.19519	1.26e-05	9.71e-05	yes	up	novel_gene	unknown	0	0	0	0	0	0	0	0
novel0057	-	tRNA 5-hydroxyuridine modification protein YegQ [Acinetobacter piscicola]	5.388	2.42977	1.37e-12	4.51e-11	yes	up	novel_gene	unknown	2542.16	1767.74	3972.88	9958.22	11701.8	9189.46	10283.1	2760.93
novel0072	-	hypothetical protein F954_02305 [Acinetobacter brisouii ANC 4119]	2.191	1.13143	6.68e-07	7.2e-06	yes	up	novel_gene	unknown	316704	359768	338792	500434	544215	547339	530663	338422
novel0073	-	hypothetical protein ACIN8IBEIGE_120002 [Acinetobacter sp. 8I-beige]	2.79	1.48044	1.86e-10	4.24e-09	yes	up	novel_gene	unknown	1646.46	1194.79	1643.64	3208.4	2878.25	2935.03	3007.23	1494.96
novel0080	-	MULTISPECIES: sel1 repeat family protein [Acinetobacter]	2.21	1.14381	2.55e-05	0.000178601	yes	up	novel_gene	unknown	43.69	49.07	34.15	79.85	58.31	66.13	68.0967	42.3033
novel0081	-	hypothetical protein ACI8B_30027 [Acinetobacter proteolyticus]	2.127	1.08874	0.00199569	0.0082089	yes	up	novel_gene	unknown	40.78	71.12	48.45	106.9	43.55	105.92	85.4567	53.45
novel0087	-	RcnB family protein [Acinetobacter sp. Marseille-Q1623]	8.295	3.05223	6.2e-06	5.03e-05	yes	up	novel_gene	unknown	0	49.92	20.9	143.34	144.45	102.31	130.033	23.6067
pA_gene0006	-	insB	3.43	1.7783	4.75e-07	5.32e-06	yes	up	ref_gene	mRNA	2	2.14	1.38	4.3	3.57	5.97	4.61333	1.84
pA_gene0018	-	HTH-like domain protein	2.175	1.1211	2.11e-07	2.66e-06	yes	up	ref_gene	mRNA	17.87	16.5	15.81	26.67	24.79	27.21	26.2233	16.7267
pA_gene0027	-	insB	3.213	1.68371	0.00155955	0.00658068	yes	up	ref_gene	mRNA	0.85	0.42	0.61	2.18	1.2	0.99	1.45667	0.626667
pA_gene0031	strA	MULTISPECIES: aminoglycoside O-phosphotransferase APH(3'')-Ib	2.183	1.12632	5.24e-07	5.74e-06	yes	up	ref_gene	mRNA	150.23	119.57	133.68	192.87	187.09	254.79	211.583	134.493
pA_gene0034	tetA	MULTISPECIES: tetracycline efflux MFS transporter Tet(Y)	3.108	1.63592	9.62e-08	1.29e-06	yes	up	ref_gene	mRNA	1.74	1.23	1.44	2.77	2.79	4.33	3.29667	1.47
pA_gene0036	-	MULTISPECIES: hypothetical protein	3.49	1.80311	1.3e-05	9.87e-05	yes	up	ref_gene	mRNA	7.66	8.71	6.64	16.89	16.54	25.35	19.5933	7.67
pA_gene0037	-	transposase domain-containing protein	2.644	1.40262	2.95e-06	2.61e-05	yes	up	ref_gene	mRNA	1.34	0.96	0.89	1.97	1.67	2.44	2.02667	1.06333
pA_gene0038	-	MULTISPECIES: IS6-like element IS26 family transposase	2.522	1.33485	4.83e-06	4.08e-05	yes	up	ref_gene	mRNA	4.45	3.26	3.73	6.89	5.31	8.77	6.99	3.81333
pA_gene0040	gin	MULTISPECIES: recombinase family protein	3.12	1.6415	8.68e-11	2.06e-09	yes	up	ref_gene	mRNA	20.08	12.97	19.2	40.13	31.05	47.32	39.5	17.4167
pA_gene0046	gspE	GspE/PulE family protein	3.293	1.71921	0.000425302	0.0021184	yes	up	ref_gene	mRNA	15.61	25.23	15.99	31.89	42.27	58.86	44.34	18.9433
pA_gene0049	-	MULTISPECIES: ATP-binding protein	2.085	1.06	7.7e-05	0.000472613	yes	up	ref_gene	mRNA	4.61	4.13	4.08	5.95	4.99	8.52	6.48667	4.27333
pA_gene0053	-	MULTISPECIES: ISNCY family transposase	4.107	2.03813	1.37e-14	6.72e-13	yes	up	ref_gene	mRNA	3.77	4.33	3.27	10.67	8.77	14.64	11.36	3.79
pA_gene0055	-	hypothetical protein	2.527	1.33748	5.02e-07	5.53e-06	yes	up	ref_gene	mRNA	93.98	72.08	61.83	145.47	127.82	142.22	138.503	75.9633
pA_gene0056	-	HTH-like domain protein	2.385	1.25405	0.00925268	0.0289655	yes	up	ref_gene	mRNA	2.37	1.5	1.17	2.98	2.36	2.99	2.77667	1.68
pA_gene0060	entS	MFS transporter	2.263	1.17796	3.79e-07	4.39e-06	yes	up	ref_gene	mRNA	4.25	3.78	3	6.24	5.38	6.38	6	3.67667
pA_gene0067	betB	betaine-aldehyde dehydrogenase	2.208	1.14246	7.62e-05	0.000469656	yes	up	ref_gene	mRNA	8.6	13.84	13.33	17.47	16.47	23.81	19.25	11.9233
pA_gene0072	-	MULTISPECIES: IS66 family transposase	8.128	3.02289	6.76e-12	1.95e-10	yes	up	ref_gene	mRNA	1.2	0.37	0.75	3.48	2.69	7.4	4.52333	0.773333
pA_gene0088	-	hypothetical protein	2.137	1.09529	3.42e-05	0.00023216	yes	up	ref_gene	mRNA	7.58	4.97	5.55	7.85	8.99	10.67	9.17	6.03333
pA_gene0092	-	IS3-like element ISAba14 family transposase	2.156	1.10864	9.92e-05	0.00059301	yes	up	ref_gene	mRNA	9.03	8.78	6.6	13.45	11.04	13.51	12.6667	8.13667
pA_gene0097	codA	MULTISPECIES: cytosine deaminase	2.157	1.10881	5.95e-05	0.000377023	yes	up	ref_gene	mRNA	6	5.83	4.79	8.47	6.04	11.75	8.75333	5.54
pA_gene0100	-	MULTISPECIES: hypothetical protein	2.952	1.56177	2.97e-07	3.55e-06	yes	up	ref_gene	mRNA	3.16	3.69	3.22	7.08	4.32	10.65	7.35	3.35667
pA_gene0103	-	MULTISPECIES: hypothetical protein	3.793	1.92323	3.54e-06	3.09e-05	yes	up	ref_gene	mRNA	5.68	4.97	2.18	10.5	9.57	14.9	11.6567	4.27667
pA_gene0104	umuC	MULTISPECIES: Y-family DNA polymerase	3.146	1.65373	2.22e-11	5.87e-10	yes	up	ref_gene	mRNA	4.38	4.72	3.92	9.67	8.52	11.56	9.91667	4.34
pA_gene0105	umuD	MULTISPECIES: S24 family peptidase	2.018	1.0126	0.000203766	0.00111286	yes	up	ref_gene	mRNA	43.07	43.63	29.2	51.87	42.13	76.17	56.7233	38.6333
pA_gene0107	-	MULTISPECIES: ImmA/IrrE family metallo-endopeptidase	3.044	1.6062	4.36e-07	4.9e-06	yes	up	ref_gene	mRNA	3.65	2.78	2.85	5.3	5.54	9.53	6.79	3.09333
pA_gene0111	-	antitoxin HicB	2.268	1.18139	0.0150969	0.0426061	yes	up	ref_gene	mRNA	31.61	38.4	33.88	41.84	40.41	86.84	56.3633	34.63
pA_gene0115	-	transposase	2.053	1.03762	0.00280529	0.0108986	yes	up	ref_gene	mRNA	2.09	1.54	1.98	3.26	2.34	2.8	2.8	1.87
pA_gene0120	-	MULTISPECIES: MBL fold metallo-hydrolase	3.832	1.93814	6.62e-12	1.94e-10	yes	up	ref_gene	mRNA	3.46	3.59	3.03	8.84	7.97	11.35	9.38667	3.36
pA_gene0121	-	MULTISPECIES: sulfite exporter TauE/SafE family protein	2.945	1.55842	0.00179228	0.0074583	yes	up	ref_gene	mRNA	0.46	0.64	0.53	1.09	1.06	1.4	1.18333	0.543333
pA_gene0122	moeZR	MULTISPECIES: rhodanese-like domain-containing protein	3.255	1.7028	1.51e-07	1.95e-06	yes	up	ref_gene	mRNA	8.23	7.79	7.06	15.3	16.43	22.63	18.12	7.69333
pA_gene0123	-	MULTISPECIES: carboxymuconolactone decarboxylase family protein	3.294	1.71988	0.000325181	0.00168168	yes	up	ref_gene	mRNA	3.63	2.35	1.61	5.85	4.64	8	6.16333	2.53
pA_gene0124	-	MULTISPECIES: class I SAM-dependent methyltransferase	3.265	1.70716	1.74e-08	2.73e-07	yes	up	ref_gene	mRNA	4.74	5.58	4.45	10.3	10.4	14.31	11.67	4.92333
pA_gene0125	-	MULTISPECIES: glucose 1-dehydrogenase	2.313	1.20996	2.12e-06	1.94e-05	yes	up	ref_gene	mRNA	14.79	18.95	14.56	24.68	22.77	33.85	27.1	16.1
pA_gene0126	-	MULTISPECIES: NifB/NifX family molybdenum-iron cluster-binding protein	5.976	2.57924	6.24e-21	5.32e-19	yes	up	ref_gene	mRNA	8.2	10.43	7.14	31.15	35.97	43.44	36.8533	8.59
pA_gene0127	-	MULTISPECIES: helix-turn-helix domain-containing protein	9.728	3.28211	2.97e-34	6.86e-32	yes	up	ref_gene	mRNA	17	18.12	12.98	96.03	108.15	131.12	111.767	16.0333
pA_gene0130	-	MULTISPECIES: MBL fold metallo-hydrolase	2.404	1.2656	1.46e-05	0.000108297	yes	up	ref_gene	mRNA	25.54	20.19	14.8	30.22	26.21	48.87	35.1	20.1767
pA_gene0135	-	transposase	2.053	1.03762	0.00280529	0.0108986	yes	up	ref_gene	mRNA	2.09	1.54	1.98	3.26	2.34	2.8	2.8	1.87
pA_gene0140	-	MULTISPECIES: MBL fold metallo-hydrolase	3.832	1.93814	6.62e-12	1.94e-10	yes	up	ref_gene	mRNA	3.46	3.59	3.03	8.84	7.97	11.35	9.38667	3.36
pA_gene0141	-	MULTISPECIES: sulfite exporter TauE/SafE family protein	2.945	1.55842	0.00179228	0.0074583	yes	up	ref_gene	mRNA	0.46	0.64	0.53	1.09	1.06	1.4	1.18333	0.543333
pA_gene0142	moeZR	MULTISPECIES: rhodanese-like domain-containing protein	3.255	1.7028	1.51e-07	1.95e-06	yes	up	ref_gene	mRNA	8.23	7.79	7.06	15.3	16.43	22.63	18.12	7.69333
pA_gene0143	-	MULTISPECIES: carboxymuconolactone decarboxylase family protein	3.294	1.71988	0.000325181	0.00168168	yes	up	ref_gene	mRNA	3.63	2.35	1.61	5.85	4.64	8	6.16333	2.53
pA_gene0144	-	MULTISPECIES: class I SAM-dependent methyltransferase	3.265	1.70716	1.74e-08	2.73e-07	yes	up	ref_gene	mRNA	4.74	5.58	4.45	10.3	10.4	14.31	11.67	4.92333
pA_gene0145	-	MULTISPECIES: glucose 1-dehydrogenase	2.313	1.20996	2.12e-06	1.94e-05	yes	up	ref_gene	mRNA	14.79	18.95	14.56	24.68	22.77	33.85	27.1	16.1
pA_gene0146	-	MULTISPECIES: NifB/NifX family molybdenum-iron cluster-binding protein	5.976	2.57924	6.24e-21	5.32e-19	yes	up	ref_gene	mRNA	8.2	10.43	7.14	31.15	35.97	43.44	36.8533	8.59
pA_gene0147	-	MULTISPECIES: helix-turn-helix domain-containing protein	9.728	3.28211	2.97e-34	6.86e-32	yes	up	ref_gene	mRNA	17	18.12	12.98	96.03	108.15	131.12	111.767	16.0333
pA_gene0150	-	MULTISPECIES: MBL fold metallo-hydrolase	2.404	1.2656	1.46e-05	0.000108297	yes	up	ref_gene	mRNA	25.54	20.19	14.8	30.22	26.21	48.87	35.1	20.1767
pA_gene0178	-	IS5 family transposase	2.279	1.18834	0.000499461	0.00242914	yes	up	ref_gene	mRNA	4.2	5.24	8.93	10.58	7.74	12.56	10.2933	6.12333
pA_gene0183	-	MULTISPECIES: hypothetical protein	2.711	1.43892	7.85e-06	6.3e-05	yes	up	ref_gene	mRNA	6.02	12.2	8.02	14.72	17.21	19.54	17.1567	8.74667
pA_gene0189	-	MULTISPECIES: hypothetical protein	2.215	1.14757	1.44e-06	1.4e-05	yes	up	ref_gene	mRNA	57.07	57.35	41.39	81.31	83.85	81.72	82.2933	51.9367
pA_gene0200	-	BREX system P-loop protein BrxC	2.536	1.34237	2.57e-07	3.12e-06	yes	up	ref_gene	mRNA	4.77	5.73	4.33	7.73	8.54	10.81	9.02667	4.94333
pA_gene0201	-	BREX-1 system adenine-specific DNA-methyltransferase PglX	2.32	1.21438	4.73e-05	0.000307269	yes	up	ref_gene	mRNA	3.52	4.64	3	5.8	5.91	7.01	6.24	3.72
pA_gene0210	-	MULTISPECIES: hypothetical protein	3.021	1.59515	1.61e-06	1.54e-05	yes	up	ref_gene	mRNA	10.86	13.06	5.96	18.65	20.03	26.03	21.57	9.96
pA_gene0211	-	PP2C family serine/threonine-protein phosphatase	3.344	1.74171	4.08e-09	7.04e-08	yes	up	ref_gene	mRNA	4.78	7.26	5.14	12.87	14.04	14.5	13.8033	5.72667
pA_gene0212	prkC	serine/threonine protein kinase	2.326	1.21783	1.1e-06	1.11e-05	yes	up	ref_gene	mRNA	12.7	14.79	11.23	19.27	20.41	25.21	21.63	12.9067
pA_gene0213	-	AAA domain-containing protein	2.812	1.49154	4.03e-08	5.86e-07	yes	up	ref_gene	mRNA	5.45	6.85	4.69	9.67	11.42	13.21	11.4333	5.66333
pA_gene0214	-	hypothetical protein	2.287	1.19315	2.13e-05	0.000151494	yes	up	ref_gene	mRNA	11.2	13.69	9.59	15.1	19.84	21.29	18.7433	11.4933
pA_gene0215	mcrB	hypothetical protein	2.786	1.47811	1.67e-06	1.59e-05	yes	up	ref_gene	mRNA	9.39	10.74	6.6	12.98	19.4	20.33	17.57	8.91
pA_gene0224	-	hypothetical protein	2.832	1.5016	0.00406002	0.0147227	yes	up	ref_gene	mRNA	0.99	1.64	2.58	3.15	2.91	4.83	3.63	1.73667
pB_gene0005	-	DUF3396 domain-containing protein	3.08	1.62289	2.17e-09	3.87e-08	yes	up	ref_gene	mRNA	11.71	9.95	10.73	18.65	25.4	26.8	23.6167	10.7967
pB_gene0017	sbcC	MobA/MobL family protein	2.448	1.2914	1.17e-05	9.1e-05	yes	up	ref_gene	mRNA	7.86	5.14	9.39	13.59	9.34	17.29	13.4067	7.46333
pB_gene0021	-	DUF3396 domain-containing protein	3.08	1.62289	2.17e-09	3.87e-08	yes	up	ref_gene	mRNA	11.71	9.95	10.73	18.65	25.4	26.8	23.6167	10.7967
pB_gene0023	vgrG	type VI secretion system Vgr family protein	4.623	2.20881	8.61e-12	2.41e-10	yes	up	ref_gene	mRNA	5.4	3.65	5.76	11.07	14.94	22.92	16.31	4.93667
pC_gene0010	-	MULTISPECIES: hypothetical protein	2.465	1.30158	4.99e-08	7.04e-07	yes	up	ref_gene	mRNA	15.74	15.41	14.49	23.62	27.23	29.68	26.8433	15.2133
pC_gene0028	-	MULTISPECIES: hypothetical protein	2.465	1.30158	4.99e-08	7.04e-07	yes	up	ref_gene	mRNA	15.74	15.41	14.49	23.62	27.23	29.68	26.8433	15.2133
pD_gene0002	pgpC	MULTISPECIES: haloacid dehalogenase-like hydrolase	68.261	6.09299	5.38e-16	3.15e-14	yes	up	ref_gene	mRNA	0.31	0.01	0	4.93	6.15	4.53	5.20333	0.106667
pD_gene0003	-	MULTISPECIES: BrnA antitoxin family protein	2.722	1.44485	2.39e-07	2.94e-06	yes	up	ref_gene	mRNA	96.69	66.1	87.76	184.91	104.76	219.02	169.563	83.5167
pD_gene0004	-	MULTISPECIES: BrnT family toxin	2.02	1.01435	0.00202349	0.00828011	yes	up	ref_gene	mRNA	134.99	75.78	143.25	208.24	98.67	230.48	179.13	118.007
pD_gene0007	ohyA	MULTISPECIES: oleate hydratase	7.769	2.95766	8.07e-27	1.44e-24	yes	up	ref_gene	mRNA	54.77	56.74	48.06	233.78	242.63	421.4	299.27	53.19
pD_gene0010	rplL	MULTISPECIES: mobilization protein	4.1	2.03548	1.2e-12	4.01e-11	yes	up	ref_gene	mRNA	17.03	12.83	15.39	45	35.29	55.18	45.1567	15.0833
pD_gene0013	yafQ	MULTISPECIES: type II toxin-antitoxin system YafQ family toxin	3.075	1.62043	0.000226509	0.00122302	yes	up	ref_gene	mRNA	39.99	39.06	75.31	223.93	47.83	93.09	121.617	51.4533
pD_gene0014	dinJ	MULTISPECIES: type II toxin-antitoxin system RelB/DinJ family antitoxin	2.957	1.56424	1.38e-05	0.000103814	yes	up	ref_gene	mRNA	151.73	135.56	215.83	594.31	176.93	363.42	378.22	167.707
pD_gene0016	-	MULTISPECIES: BrnA antitoxin family protein	2.722	1.44485	2.39e-07	2.94e-06	yes	up	ref_gene	mRNA	96.69	66.1	87.76	184.91	104.76	219.02	169.563	83.5167
pD_gene0017	-	MULTISPECIES: BrnT family toxin	2.02	1.01435	0.00202349	0.00828011	yes	up	ref_gene	mRNA	134.99	75.78	143.25	208.24	98.67	230.48	179.13	118.007
pD_gene0020	ohyA	MULTISPECIES: oleate hydratase	7.769	2.95766	8.07e-27	1.44e-24	yes	up	ref_gene	mRNA	54.77	56.74	48.06	233.78	242.63	421.4	299.27	53.19
pD_gene0023	rplL	MULTISPECIES: mobilization protein	4.1	2.03548	1.2e-12	4.01e-11	yes	up	ref_gene	mRNA	17.03	12.83	15.39	45	35.29	55.18	45.1567	15.0833
pD_gene0026	yafQ	MULTISPECIES: type II toxin-antitoxin system YafQ family toxin	3.075	1.62043	0.000226509	0.00122302	yes	up	ref_gene	mRNA	39.99	39.06	75.31	223.93	47.83	93.09	121.617	51.4533
pD_gene0027	dinJ	MULTISPECIES: type II toxin-antitoxin system RelB/DinJ family antitoxin	2.957	1.56424	1.38e-05	0.000103814	yes	up	ref_gene	mRNA	151.73	135.56	215.83	594.31	176.93	363.42	378.22	167.707
sRNA0046			2.528	1.33825	2.49e-07	3.05e-06	yes	up	sRNA	unknown	0	0	0	0	0	0	0	0
sRNA0055			3.212	1.6835	1.03e-09	1.93e-08	yes	up	sRNA	unknown	714.58	951.62	1175.26	2145.44	1612.26	2574.85	2110.85	947.153
sRNA0083			2.436	1.28433	5.17e-05	0.000332577	yes	up	sRNA	unknown	0	0	0	0	0	0	0	0
sRNA0136			2.93	1.55099	0.000358939	0.0018297	yes	up	sRNA	unknown	365.86	260.82	472.07	746.47	661.82	626.76	678.35	366.25
sRNA0148			2.15	1.10401	0.00765316	0.0248142	yes	up	sRNA	unknown	433.74	850.1	681.1	826.42	1029.9	773.94	876.753	654.98
sRNA0150			2.325	1.21705	0.000862603	0.00386888	yes	up	sRNA	unknown	0	0	0	0	0	0	0	0
sRNA0153			3.353	1.74562	1.57e-05	0.000115756	yes	up	sRNA	unknown	0	0	0	0	0	0	0	0
sRNA0185			56.465	5.81928	7.37e-37	2.41e-34	yes	up	sRNA	unknown	0	0	0	8372.8	0	0	2790.93	0
sRNA0200			19.318	4.27187	0.0170824	0.0470247	yes	up	sRNA	unknown	0	0	0	144.86	0	0	48.2867	0
sRNA0201			3.4	1.76572	0.00443882	0.015804	yes	up	sRNA	unknown	0	0	0	0	0	0	0	0
sRNA0223			2.299	1.20124	6.57e-05	0.000411351	yes	up	sRNA	unknown	0	0	0	0	0	0	0	0
sRNA0235			19.637	4.29547	1.4e-25	2.04e-23	yes	up	sRNA	unknown	0	0	0	0	0	0	0	0
sRNA0236			19.637	4.29547	1.4e-25	2.04e-23	yes	up	sRNA	unknown	0	0	0	0	0	0	0	0
sRNA0304			2.329	1.21949	0.000699949	0.00321665	yes	up	sRNA	unknown	139.6	119.89	167	222.36	193.97	266.82	227.717	142.163
