# Supplementary material for: Molecular Analysis of Indole and Skatole Decomposition Metabolism in Acinetobacter piscicola p38 Utilizing Biochemical and Omics Approaches
Source: Microorganisms. 2024 Aug 29;12(9):1792. doi: 10.3390/microorganisms12091792 (PMC11434297; doi:10.3390/microorganisms12091792)
Supplement: Supplementary file 1 [file microorganisms-12-01792-s001.zip › Supplementary File/attachment 11.txt]

>gene1650
MRKIAIVGAGQAGLQLGLGLLDKGYEVSMYTNRTAEQVKHGKVMSSQCMFHNALQTERDL
GLNQWEEQCPAVEGISVTLVEPEKKEKVFSWSARLQRYAQSVDQRVKMPEWMGEFERRGG
KLVIQDVGLAELEQLAEQYELVLLAAGKGEIVNQFGRDDTRSPFQQPQRALALTYVKGMR
PMSPYSRVAFNLIPNIGEYFCFPALTTSGPCEIMVFEGIPNGPMDCWQEVKTPEQHLAKS
LEILEKYIPWEADRCQNVELTDDGGYIAGRFTPTVRHPVLTLASGKKVFGMADALVVNDP
ITGQGSNNAAKCCKVYYDAILAHADQAFDEAWMQQTFDRYWDYAQYVVDWTNSMLRPPEP
QMIDALVAASQNQHIAAQIANNFDDPRGFSPWWFDAEASQQFLQGTDLNRVA
>gene1687
MRKIAIIGGGQAGLLLAFSLLENKYDVTLYVDRPADELLHGRMVSTTMFFEGTLELERRLGLNFWDGKAHRGQALHVDFRAPNGDIMLPVTGFLHDNDGIAMDQRTKYHRWLEEYPRRGGKLIIQNVSPEDLEVITVENDLTILAAGKGNITSLFKRNESRSVHHTPPRKLAAALVVGDDLCGPNSWQGQPSQTLHFNFVAGAGEYFSMPFYSHTHGPCRSFLFECVPNGPMDIFDDVTSGEEMVQRMKEAVAKVTPDQSFRMVDNMELSDPNAWLKGAFRPEVRDPVATLDNGAKIWGIGDTVIVNDPIAGQGANNATRMVEHYLAAILARGDEDFSADWMTEVFEQFWEKSGRYTTEFTNLLLNPPSESLLQVLAAASQNQAIADDFMGHFNNPCGFWPAVDGAEGAKEYLSREEFQHAAA
>E6V140_VARPE Putative dehydrogenase/oxygenase subunit (Flavoprotein) OS=Variovorax paradoxus (strain EPS) OX=595537 GN=Varpa_4903 PE=1 SV=1
MKRIAIVGAGQSGLQLGLGLLAAGYEVTMFSNRTGEDIRRGKVMSSQCMFDTSLQIERDL
GLDHWASDCPTVDGIGLAVPHPEQKGAKVIDWAARLNASAQSVDQRLKIPAWMDEFQKKG
GELVFKDAGIDELEACTQSHDLTLVASGKGEISKLFERDAHKSPYDKPQRALALTYVKGM
APREPFSAVCFNLIPGVGEYFVFPALTTTGPCEIMVFEGVPGGPMDCWADVKTPEEHLAR
SKWILDTFTPWEAERCKDIELTDDNGILAGRFAPTVRKPVATLPSGRKVLGLADVVVLND
PITGQGSNNAAKCADTYLKSILARGDGAADAAWMQQTFDRYWFGYAQWVTQWTNMLLAPP
PPHVLNLLGSAGAVPPLASAFANGFDDPRTFFPWFADAAESERYIATCAAVA
>O33471_PSEPU Styrene monooxygenase OS=Pseudomonas putida OX=303 GN=styA PE=1 SV=1
MKKRIGIVGAGTAGLHLGLFLRQHDVDVTVYTDRKPDEYSGLRLLNTVAHNAVTVQREVA
LDVNEWPSEEFGYFGHYYYVGGPQPMRFYGDLKAPSRAVDYRLYQPMLMRALEARGGKFC
YDAVSAEDLEGLSEQYDLLVVCTGKYALGKVFEKQSENSPFEKPQRALCVGLFKGIKEAP
IRAVTMSFSPGHGELIEIPTLSFNGMSTALVLENHIGSDLEVLAHTKYDDDPRAFLDLML
EKLGKHHPSVAERIDPAEFDLANSSLDILQGGVVPAFRDGHATLNNGKTIIGLGDIQATV
DPVLGQGANMASYAAWILGEEILAHSVYDLRFSEHLERRRQDRVLCATRWTNFTLSALSA
LPPEFLAFLQILSQSREMADEFTDNFNYPERQWDRFSSPERFGQWCNQYAPTIAA
>A0A316WTJ0_9FLAO Flavin-dependent monooxygenase OS=Chryseobacterium oncorhynchi OX=741074 GN=tet(X) PE=1 SV=1
MTLKPANKNMTLLKHKKITIIGAGPVGLTMARLLQQNGVDITVYERDKDQDARIFGGTLD
LHRDSGQEAMKRAGLLQTYYDLALPMGVNIVDEKGNILTTKNVRPENRFDNPEINRNDLR
TILLNSLQNDTVIWDRKLVTLEPDKEKWILTFEDKSSETADLVIIANGGMSKVRKFVTDT
EVEETGTFNIQADIHQPEVNCPGFFQLCNGNRLMAAHQGNLLFANPNNNGALHFGISFKT
PDEWKSKTRVDFQDRNSVVDFLLKKFSDWDERYKELIRLTSSFVGLATRIFPLDKSWKSK
RPLPITMIGDAAHLMPPFAGQGVNSGLMDALILSDNLTNGKFNSIEEAIENYEQQMFAYG
REAQAESIINETEMFSLDFSFQKLMNL
>7Z4X_A Chain A, Putative dehydrogenase/oxygenase subunit (Flavoprotein) [Variovorax paradoxus EPS]
MGHHHHHHHHHHSSGHIEGRHMKRIAIVGAGQSGLQLGLGLLAAGYEVTMFSNRTGEDIRRGKVMSSQCMFDTSLQIERD
LGLDHWASDCPTVDGIGLAVPHPEQKGAKVIDWAARLNASAQSVDQRLKIPAWMDEFQKKGGELVFKDAGIDELEACTQS
HDLTLVASGKGEISKLFERDAHKSPYDKPQRALALTYVKGMAPREPFSAVCFNLIPGVGEYFVFPALTTTGPCEIMVFEG
VPGGPMDCWADVKTPEEHLARSKWILDTFTPWEAERCKDIELTDDNGILAGRFAPTVRKPVATLPSGRKVLGLADVVVLN
DPITGQGSNNAAKCADTYLKSILARGDGAADAAWMQQTFDRYWFGYAQWVTQWTNMLLAPPPPHVLNLLGSAGAVPPLAS
AFANGFDDPRTFFPWFADAAESERYIATCAAVA
>3IHM_A Chain A, Styrene monooxygenase A [Pseudomonas putida]
MGSSHHHHHHSSGLVPRGSHMKKRIGIVGAGTAGLHLGLFLRQHDVDVTVYTDRKPDEYSGLRLLNTVAHNAVTVQREVA
LDVNEWPSEEFGYFGHYYYVGGPQPMRFYGDLKAPSRAVDYRLYQPMLMRALEARGGKFCYDAVSAEDLEGLSEQYDLLV
VCTGKYALGKVFEKQSENSPFEKPQRALCVGLFKGIKEAPIRAVTMSFSPGHGELIEIPTLSFNGMSTALVLENHIGSDL
EVLAHTKYDDDPRAFLDLMLEKLGKHHPSVAERIDPAEFDLANSSLDILQGGVVPAFRDGHATLNNGKTIIGLGDIQATV
DPVLGQGANMASYAAWILGEEILAHSVYDLRFSEHLERRRQDRVLCATRWTNFTLSALSALPPEFLAFLQILSQSREMAD
EFTDNFNYPERQWDRFSSPERIGQWCSQFA
