# Supplementary material for: Molecular Analysis of Indole and Skatole Decomposition Metabolism in Acinetobacter piscicola p38 Utilizing Biochemical and Omics Approaches
Source: Microorganisms. 2024 Aug 29;12(9):1792. doi: 10.3390/microorganisms12091792 (PMC11434297; doi:10.3390/microorganisms12091792)
Supplement: Supplementary file 1 [file microorganisms-12-01792-s001.zip › Supplementary File/attachment 2.xlsx]

## Sheet: Sheet1
Name	Formula	CAS_num	Annot. DeltaMass [ppm]	Annotation MW	Calc. MW	RT [min]
Anthranilic acid	C7 H7 N O2	118-92-3	-0.33	137.048	137.048	0.853
Methyl picolinate	C7 H7 N O2	2459-07-6	0.12	137.048	137.048	2.277
Benzoic acid	C7 H6 O2	65-85-0	1.19	122.037	122.037	1.271
Gly-Val	C7 H14 N2 O3	1963-21-9	-0.13	174.1	174.1	1.342
2-Aminopimelic acid	C7 H13 N O4	627-76-9	-0.35	175.084	175.084	0.878
N-Acetylglutamic acid	C7 H11 N O5	1188-37-0	-0.58	189.064	189.064	1.237
Cyclo-prolylglycine	C7 H10 N2 O2	97011-16-0	-0.54	154.074	154.074	1.5
2-Aminoacetophenone	C8 H9 N O	613-89-8	0.65	135.068	135.069	8.801
Indoline	C8 H9 N	496-15-1	1.32	119.073	119.074	7.873
Styrene	C8 H8	100-42-5	1.64	104.063	104.063	4.901
Indole	C8 H7 N	120-72-9	1.1	117.058	117.058	4.628
Phenylacetylene	C8 H6	536-74-3	1.52	102.047	102.047	2.364
N,N-Diisopropylethylamine (DIPEA)	C8 H19 N	7087-68-5	0.73	129.152	129.152	5.153
N-Acetylarginine	C8 H16 N4 O3	210545-23-6	-0.14	216.122	216.122	0.882
Glycyl-L-leucine	C8 H16 N2 O3	869-19-2	-0.41	188.116	188.116	1.67
Υ-Glutamylcysteine	C8 H14 N2 O5 S	686-58-8	-0.87	250.062	250.062	1.176
Levetiracetam	C8 H14 N2 O2	102767-28-2	-0.51	170.106	170.105	4.784
Pyridoxamine	C8 H12 N2 O2	85-87-0	-0.1	168.09	168.09	2.246
2,4-Xylidine	C8 H11 N	95-68-1	1.28	121.089	121.089	4.907
Bromobenzofuran	C8 H5 Br O	54008-77-4	3.34	195.952	195.953	0.854
Glycyl-L-leucine	C8 H16 N2 O3	869-19-2	-3.92	188.116	188.115	1.691
Gly-Ile	C8 H16 N2 O3	19461-38-2	-4.41	188.116	188.115	3.25
4-Oxo-4-(3-oxo-1-piperazinyl)butanoic acid	C8 H12 N2 O4	590380-54-4	-3.63	200.08	200.079	1.412
5-Methoxyindole	C9 H9 N O	1006-94-6	-0.48	147.068	147.068	7.874
Skatole	C9 H9 N	83-34-1	-0.08	131.073	131.073	4.648
2-Hydroxycinnamic acid	C9 H8 O3	614-60-8	-0.05	164.047	164.047	1.264
p-Coumaraldehyde	C9 H8 O2	20711-53-9	-0.19	148.052	148.052	2.368
4-Indolecarbaldehyde	C9 H7 N O	1074-86-6	-0.54	145.053	145.053	4.649
2-Hydroxyquinoline	C9 H7 N O	59-31-4	-0.71	145.053	145.053	6.02
Quinoline	C9 H7 N	91-22-5	0.34	129.058	129.058	13.036
Isoleucylserine	C9 H18 N2 O4	NA	-0.73	218.127	218.126	0.98
Serylleucine	C9 H18 N2 O4	6665-16-3	-0.59	218.127	218.127	2.768
Ala-Ile	C9 H18 N2 O3	29727-65-9	-0.28	202.132	202.132	1.562
Pantothenic acid	C9 H17 N O5	79-83-4	-0.48	219.111	219.111	2.971
Gabapentin	C9 H17 N O2	60142-96-3	-0.55	171.126	171.126	6.612
Cytidine 5'-monophosphate (hydrate)	C9 H14 N3 O8 P	63-37-6	-0.91	323.052	323.052	0.828
3-(1-hydroxyethyl)-2,3,6,7,8,8a-hexahydropyrrolo[1,2-a]pyrazine-1,4-dione	C9 H14 N2 O3	NA	-0.67	198.1	198.1	1.786
Uridine 5'-monophosphate	C9 H13 N2 O9 P	58-97-9	-0.88	324.036	324.036	0.851
Uridine	C9 H12 N2 O6	58-96-8	-0.69	244.07	244.069	0.952
Pyridostigmine	C9 H12 N2 O2	155-97-5	-0.35	180.09	180.09	2.149
L-Tyrosine	C9 H11 N O3	556-03-6	0.04	181.074	181.074	1.278
L-Phenylalanine	C9 H11 N O2	150-30-1	-0.03	165.079	165.079	2.35
N-(2,4-Dimethylphenyl)formamide	C9 H11 N O	60397-77-5	-0.18	149.084	149.084	8.89
2-AMINO-3-(2-CHLORO-PHENYL)-PROPIONIC ACID	C9 H10 Cl N O2	14091-11-3	-0.15	199.04	199.04	4.614
2-(3,5-Dibromo-4-methylphenyl)-1,3,4-oxadiazole	C9 H6 Br2 N2 O	NA	-1.6	315.885	315.884	0.976
Ala-Leu	C9 H18 N2 O3	3303-34-2	-4.15	202.132	202.131	3.155
D-Pantothenic acid hemicalcium salt	C9 H17 N O5	NA	-2.39	219.111	219.11	2.976
Cytidine-5'-monophosphate	C9 H14 N3 O8 P	NA	-0.43	323.052	323.052	0.857
Uridine monophosphate (UMP)	C9 H13 N2 O9 P	58-97-9	-0.55	324.036	324.036	0.88
LEVODOPA	C9 H11 N O4	59-92-7	-3.37	197.069	197.068	2.062
L-Tyrosine	C9 H11 N O3	556-03-6	-4.54	181.074	181.073	1.3
DL-4-Hydroxyphenyllactic acid	C9 H10 O4	306-23-0	-4.71	182.058	182.057	4.777
2-AMINO-3-(2-CHLORO-PHENYL)-PROPIONIC ACID	C9 H10 Cl N O2	14091-11-3	-3.48	199.04	199.039	4.664
6-Methoxyquinoline	C10 H9 N O	5263-87-6	-0.44	159.068	159.068	1.898
2-Naphthylamine	C10 H9 N	91-59-8	-0.34	143.073	143.073	4.648
Threonylleucine (isomer of 925, 926)	C10 H20 N2 O4	50299-12-2	-0.51	232.142	232.142	1.275
Valylvaline	C10 H20 N2 O3	3918-94-3	-0.45	216.147	216.147	1.834
Leu-Gly-Gly	C10 H19 N3 O4	1187-50-4	-0.84	245.138	245.137	1.16
Desthiobiotin	C10 H18 N2 O3	15720-25-9	-0.37	214.132	214.132	6.477
L-Glutathione (reduced)	C10 H17 N3 O6 S	70-18-8	-1.08	307.084	307.083	1.175
Tetraacetylethylenediamine	C10 H16 N2 O4	10543-57-4	-0.77	228.111	228.111	1.379
NCGC00381364-01!3-propan-2-yl-2,3,6,7,8,8a-hexahydropyrrolo[1,2-a]pyrazine-1,4-dione	C10 H16 N2 O2	5654-87-5	-0.48	196.121	196.121	5.167
Guanosine 5'-monophosphate	C10 H14 N5 O8 P	85-32-5	-0.87	363.058	363.058	0.876
Adenosine 5'-monophosphate	C10 H14 N5 O7 P	61-19-8	-0.89	347.063	347.063	1.17
Crotonoside	C10 H13 N5 O5	1818-71-9	-0.91	283.092	283.091	1.349
Adenosine	C10 H13 N5 O4	58-61-7	-0.81	267.097	267.097	1.236
2'-Deoxyadenosine	C10 H13 N5 O3	958-09-8	-1	251.102	251.102	1.305
Guanosine cyclic monophosphate	C10 H12 N5 O7 P	7665-99-8	-0.77	345.047	345.047	1.163
3-(2-Hydroxyethyl)indole	C10 H11 N O	526-55-6	-0.2	161.084	161.084	6.17
Indole-3-acetic acid	C10 H9 N O2	87-51-4	-4.74	175.063	175.062	7.033
Desthiobiotin	C10 H18 N2 O3	15720-25-9	-2.99	214.132	214.131	6.519
L-Glutathione (reduced)	C10 H17 N3 O6 S	70-18-8	-0.21	307.084	307.084	1.195
Deoxyguanosine diphosphate (dGDP)	C10 H15 N5 O10 P2	3493-09-2	0.22	427.029	427.03	0.983
Thymidine 5'-monophosphate	C10 H15 N2 O8 P	365-07-1	-0.59	322.057	322.056	1.197
Guanosine monophosphate (GMP)	C10 H14 N5 O8 P	85-32-5	-0.09	363.058	363.058	1.197
2'-Deoxyguanosine 5'-monophosphate (dGMP)	C10 H14 N5 O7 P	25656-92-2	-0.56	347.063	347.063	1.189
Porphobilinogen	C10 H14 N2 O4	487-90-1	-2.19	226.095	226.095	2.739
Guanosine	C10 H13 N5 O5	118-00-3	-0.4	283.092	283.092	1.376
2-(4-Bromobenzyl)-3-sulfanylpropanoic acid	C10 H11 Br O2 S	NA	-0.48	273.966	273.966	0.726
