# Supplementary material for: Molecular Analysis of Indole and Skatole Decomposition Metabolism in Acinetobacter piscicola p38 Utilizing Biochemical and Omics Approaches
Source: Microorganisms. 2024 Aug 29;12(9):1792. doi: 10.3390/microorganisms12091792 (PMC11434297; doi:10.3390/microorganisms12091792)
Supplement: Supplementary file 1 [file microorganisms-12-01792-s001.zip › Supplementary File/attachment 3.xlsx]

## Sheet: all oxygenase
all oxygenase
Gene ID	Gene Name	Gene Description	Sample Name	Location	Sequence Type	Strand	Start	End	Length (bp)	Ref Gene ID_pig38_2.genomic	Ref Gene Description_pig38_2.genomic	NR Description	Swiss-Prot Description	Pfam ID	Domain	Domain Description	COG ID	COG Description	GO ID	GO Description	KO ID	KO Description	Enzyme	Enzyme description
gene0181	atsK	MULTISPECIES: TauD/TfdA family dioxygenase	pig38_2	Chromosome	Chromosome	+	191416	192360	945	QOW44577.1	TauD/TfdA family dioxygenase	MULTISPECIES: TauD/TfdA family dioxygenase	Alpha-ketoglutarate-dependent sulfate ester dioxygenase OS=Pseudomonas putida OX=303 GN=atsK PE=1 SV=1	PF02668	TauD	Taurine catabolism dioxygenase TauD, TfdA family	COG2175	Taurine dioxygenase, alpha-ketoglutarate-dependent	GO:0051213	dioxygenase activity	K22303	alkyl sulfatase [EC:1.14.11.77]	1.14.11.77	Oxidoreductases;Acting on paired donors, with incorporation or reduction of molecular oxygen;With 2-oxoglutarate as one donor, and incorporation of one atom of oxygen into each donor;primary alkyl sulfate ester, 2-oxoglutarate:oxygen oxidoreductase (sulfate-hydrolyzing)
gene0215	sfnG	MULTISPECIES: dimethyl sulfone monooxygenase SfnG	pig38_2	Chromosome	Chromosome	-	228947	227841	1107	QOW44611.1	dimethyl sulfone monooxygenase SfnG	MULTISPECIES: dimethyl sulfone monooxygenase SfnG	FMNH(2)-dependent dimethylsulfone monooxygenase OS=Pseudomonas putida OX=303 GN=sfnG PE=1 SV=1	PF00296	Bac_luciferase	Luciferase-like monooxygenase	COG2141	Flavin-dependent oxidoreductase, luciferase family (includes alkanesulfonate monooxygenase SsuD and methylene tetrahydromethanopterin reductase)	-	-	K17228	dimethylsulfone monooxygenase [EC:1.14.14.35]	1.14.14.35	Oxidoreductases;Acting on paired donors, with incorporation or reduction of molecular oxygen;With reduced flavin or flavoprotein as one donor, and incorporation of one atom of oxygen into the other donor;dimethyl sulfone,FMNH2:oxygen oxidoreductase
gene0257	-	oxygenase MpaB family protein	pig38_2	Chromosome	Chromosome	-	266538	265330	1209	QOW44650.1	DUF2236 domain-containing protein	oxygenase MpaB family protein	Rubber oxygenase OS=Streptomyces sp. (strain K30) OX=256642 GN=lcp PE=1 SV=2	PF09995	MPAB_Lcp_cat	ER-bound oxygenase mpaB/B'/Rubber oxygenase, catalytic domain	-	-	-	-	-	-	-	-
gene0321	-	MULTISPECIES: DOPA 4,5-dioxygenase family protein	pig38_2	Chromosome	Chromosome	+	345810	346136	327	QOW44703.1	DOPA 4,5-dioxygenase family protein	MULTISPECIES: DOPA 4,5-dioxygenase family protein	-	PF08883	DOPA_dioxygen	Dopa 4,5-dioxygenase family	COG3805	Aromatic ring-cleaving dioxygenase	-	-	-	-	-	-
gene0327	ada	alpha-ketoglutarate-dependent dioxygenase AlkB	pig38_2	Chromosome	Chromosome	+	350671	351306	636	QOW44709.1	alpha-ketoglutarate-dependent dioxygenase AlkB	alpha-ketoglutarate-dependent dioxygenase AlkB	DNA oxidative demethylase ALKBH2 OS=Mus musculus OX=10090 GN=Alkbh2 PE=1 SV=1	PF13532	2OG-FeII_Oxy_2	2OG-Fe(II) oxygenase superfamily	COG3145	Alkylated DNA repair dioxygenase AlkB	GO:0006307;GO:0035552;GO:0051213	DNA dealkylation involved in DNA repair;;oxidative single-stranded DNA demethylation;;dioxygenase activity	K10778	AraC family transcriptional regulator, regulatory protein of adaptative response / methylated-DNA-[protein]-cysteine methyltransferase [EC:2.1.1.63]	2.1.1.63	Transferases;Transferring one-carbon groups;Methyltransferases;DNA-6-O-methylguanine/DNA-4-O-methylthymine:[protein]-L-cysteine S-methyltransferase
gene0498	-	MULTISPECIES: alpha-ketoglutarate-dependent dioxygenase AlkB	pig38_2	Chromosome	Chromosome	+	534327	534839	513	QOW44867.1	alpha-ketoglutarate-dependent dioxygenase AlkB	MULTISPECIES: alpha-ketoglutarate-dependent dioxygenase AlkB	Alpha-ketoglutarate-dependent dioxygenase alkB homolog 3 OS=Rattus norvegicus OX=10116 GN=Alkbh3 PE=2 SV=1	PF13532	2OG-FeII_Oxy_2	2OG-Fe(II) oxygenase superfamily	COG3145	Alkylated DNA repair dioxygenase AlkB	-	-	-	-	-	-
gene0589	-	2OG-Fe(II) oxygenase	pig38_2	Chromosome	Chromosome	-	608126	607524	603	QOW44950.1	2OG-Fe(II) oxygenase	2OG-Fe(II) oxygenase	Egl nine homolog 1 (Fragment) OS=Rattus norvegicus OX=10116 GN=Egln1 PE=2 SV=2	PF13640;PF13661	2OG-FeII_Oxy_3;2OG-FeII_Oxy_4	2OG-Fe(II) oxygenase superfamily;2OG-Fe(II) oxygenase superfamily	COG3751	Proline 4-hydroxylase (includes Rps23 Pro-64 3,4-dihydroxylase Tpa1), contains SM-20 domain	-	-	K07394	SM-20-related protein	-	-
gene1337	-	MULTISPECIES: 2-polyprenyl-3-methyl-6-methoxy-1,4-benzoquinone monooxygenase	pig38_2	Chromosome	Chromosome	-	1389173	1388538	636	QOW45673.1	2-polyprenyl-3-methyl-6-methoxy-1,4-benzoquinone monooxygenase	MULTISPECIES: 2-polyprenyl-3-methyl-6-methoxy-1,4-benzoquinone monooxygenase	3-demethoxyubiquinol 3-hydroxylase OS=Acinetobacter baumannii (strain ATCC 17978 / CIP 53.77 / LMG 1025 / NCDC KC755 / 5377) OX=400667 GN=coq7 PE=3 SV=2	PF03232	COQ7	Ubiquinone biosynthesis protein COQ7	COG2941	Demethoxyubiquinone hydroxylase, CLK1/Coq7/Cat5 family (ubiquinone biosynthesis)	GO:0006744;GO:0005886;GO:0046872;GO:0008682	ubiquinone biosynthetic process;;plasma membrane;;metal ion binding;;3-demethoxyubiquinol 3-hydroxylase activity	K06134	3-demethoxyubiquinol 3-hydroxylase [EC:1.14.99.60]	1.14.99.60	Oxidoreductases;Acting on paired donors, with incorporation or reduction of molecular oxygen;Miscellaneous;6-methoxy-3-methyl-2-(all-trans-polyprenyl)-1,4-benzoquinol,acceptor:oxygen oxidoreductase (5-hydroxylating)
gene1574	dmpP	phenol 2-monooxygenase domain-containing protein	pig38_2	Chromosome	Chromosome	-	1617435	1616374	1062	QOW45902.1	2Fe-2S iron-sulfur cluster binding domain-containing protein	phenol 2-monooxygenase domain-containing protein	Phenol hydroxylase P5 protein OS=Acinetobacter calcoaceticus (strain PHEA-2) OX=871585 GN=mphP PE=1 SV=3	PF00111;PF00175;PF00970;PF13510	Fer2;NAD_binding_1;FAD_binding_6;Fer2_4	2Fe-2S iron-sulfur cluster binding domain;Oxidoreductase NAD-binding domain;Oxidoreductase FAD-binding domain;2Fe-2S iron-sulfur cluster binding domain	COG2871	Na+-transporting NADH:ubiquinone oxidoreductase, subunit NqrF	-	-	K16246	phenol/toluene 2-monooxygenase (NADH) P5/A5 [EC:1.14.13.244 1.14.13.243]	1.14.13.243;1.14.13.244	Oxidoreductases;Acting on paired donors, with incorporation or reduction of molecular oxygen;With NADH or NADPH as one donor, and incorporation of one atom of oxygen into the other donor;toluene,NADH:oxygen oxidoreductase (2,3-dihydroxylating)|Oxidoreductases;Acting on paired donors, with incorporation or reduction of molecular oxygen;With NADH or NADPH as one donor, and incorporation of one atom…
gene1576	dmpN	MULTISPECIES: aromatic/alkene/methane monooxygenase hydroxylase/oxygenase subunit alpha	pig38_2	Chromosome	Chromosome	-	1619445	1617901	1545	QOW45904.1	YHS domain-containing protein	MULTISPECIES: aromatic/alkene/methane monooxygenase hydroxylase/oxygenase subunit alpha	Phenol 2-monooxygenase, oxygenase component DmpN OS=Pseudomonas sp. (strain CF600) OX=79676 GN=dmpN PE=1 SV=1	PF02332;PF04945	Phenol_Hydrox;YHS	Methane/Phenol/Alkene Hydroxylase;YHS domain	COG3350	Heavy metal-bindng TRASH/YHS domain, predicted Cu/Ag metallochaperone	-	-	K16242	phenol/toluene 2-monooxygenase (NADH) P3/A3 [EC:1.14.13.244 1.14.13.243]	1.14.13.244;1.14.13.243	Oxidoreductases;Acting on paired donors, with incorporation or reduction of molecular oxygen;With NADH or NADPH as one donor, and incorporation of one atom of oxygen into the other donor;phenol,NADH:oxygen oxidoreductase (2-hydroxylating)|Oxidoreductases;Acting on paired donors, with incorporation or reduction of molecular oxygen;With NADH or NADPH as one donor, and incorporation of one atom of o…
gene1578	dmpL	MULTISPECIES: aromatic/alkene monooxygenase hydroxylase subunit beta	pig38_2	Chromosome	Chromosome	-	1620781	1619780	1002	QOW45906.1	phenol hydroxylase	MULTISPECIES: aromatic/alkene monooxygenase hydroxylase subunit beta	Phenol 2-monooxygenase, oxygenase component MhpL OS=Acinetobacter calcoaceticus (strain PHEA-2) OX=871585 GN=mphL PE=1 SV=3	PF02332	Phenol_Hydrox	Methane/Phenol/Alkene Hydroxylase	-	-	-	-	K16243	phenol/toluene 2-monooxygenase (NADH) P1/A1 [EC:1.14.13.244 1.14.13.243]	1.14.13.243;1.14.13.244	Oxidoreductases;Acting on paired donors, with incorporation or reduction of molecular oxygen;With NADH or NADPH as one donor, and incorporation of one atom of oxygen into the other donor;toluene,NADH:oxygen oxidoreductase (2,3-dihydroxylating)|Oxidoreductases;Acting on paired donors, with incorporation or reduction of molecular oxygen;With NADH or NADPH as one donor, and incorporation of one atom…
gene1650	styA	styrene monooxygenase/indole monooxygenase family protein	pig38_2	Chromosome	Chromosome	+	1690588	1691826	1239	-	-	styrene monooxygenase/indole monooxygenase family protein	Styrene monooxygenase StyA OS=Pseudomonas fluorescens OX=294 GN=styA PE=1 SV=1	PF17885	Smoa_sbd	Styrene monooxygenase A putative substrate binding domain	COG0654	2-polyprenyl-6-methoxyphenol hydroxylase and related FAD-dependent oxidoreductases	-	-	K14481	styrene monooxygenase [EC:1.14.14.11]	1.14.14.11	Oxidoreductases;Acting on paired donors, with incorporation or reduction of molecular oxygen;With reduced flavin or flavoprotein as one donor, and incorporation of one atom of oxygen into the other donor;styrene,FADH2:oxygen oxidoreductase
gene1667	antC	anthranilate 1,2-dioxygenase electron transfer component AntC	pig38_2	Chromosome	Chromosome	-	1703061	1702030	1032	QOW46252.1	ring-hydroxylating dioxygenase ferredoxin reductase family protein	anthranilate 1,2-dioxygenase electron transfer component AntC	Anthranilate 1,2-dioxygenase electron transfer component OS=Acinetobacter baylyi (strain ATCC 33305 / BD413 / ADP1) OX=62977 GN=antC PE=1 SV=1	PF00970;PF00175;PF00111	FAD_binding_6;NAD_binding_1;Fer2	Oxidoreductase FAD-binding domain;Oxidoreductase NAD-binding domain;2Fe-2S iron-sulfur cluster binding domain	COG0633	Ferredoxin	-	-	K11311	anthranilate 1,2-dioxygenase reductase component [EC:1.18.1.-]	-	-
gene1668	antB	MULTISPECIES: anthranilate 1,2-dioxygenase small subunit	pig38_2	Chromosome	Chromosome	-	1703563	1703072	492	QOW46251.1	benzoate 1,2-dioxygenase small subunit	MULTISPECIES: anthranilate 1,2-dioxygenase small subunit	Anthranilate 1,2-dioxygenase small subunit OS=Acinetobacter baylyi (strain ATCC 33305 / BD413 / ADP1) OX=62977 GN=antB PE=1 SV=1	PF00866	Ring_hydroxyl_B	Ring hydroxylating beta subunit	COG5517	3-phenylpropionate/cinnamic acid dioxygenase, small subunit	GO:0019439;GO:0071704;GO:0018618	aromatic compound catabolic process;;organic substance metabolic process;;anthranilate 1,2-dioxygenase (deaminating, decarboxylating) activity	K05600	anthranilate 1,2-dioxygenase (deaminating, decarboxylating) small subunit [EC:1.14.12.1]	1.14.12.1	Oxidoreductases;Acting on paired donors, with incorporation or reduction of molecular oxygen;With NADH or NADPH as one donor, and incorporation of two atoms of oxygen into the other donor;anthranilate,NAD(P)H:oxygen oxidoreductase (1,2-hydroxylating, deaminating, decarboxylating)
gene1669	antA	MULTISPECIES: anthranilate 1,2-dioxygenase large subunit	pig38_2	Chromosome	Chromosome	-	1704975	1703566	1410	QOW46250.1	benzoate 1,2-dioxygenase large subunit	MULTISPECIES: anthranilate 1,2-dioxygenase large subunit	Anthranilate 1,2-dioxygenase large subunit OS=Acinetobacter baylyi (strain ATCC 33305 / BD413 / ADP1) OX=62977 GN=antA PE=1 SV=1	PF00355;PF00848	Rieske;Ring_hydroxyl_A	Rieske [2Fe-2S] domain;Ring hydroxylating alpha subunit (catalytic domain)	COG4638	Phenylpropionate dioxygenase or related ring-hydroxylating dioxygenase, large terminal subunit	-	-	K05599	anthranilate 1,2-dioxygenase (deaminating, decarboxylating) large subunit [EC:1.14.12.1]	1.14.12.1	Oxidoreductases;Acting on paired donors, with incorporation or reduction of molecular oxygen;With NADH or NADPH as one donor, and incorporation of two atoms of oxygen into the other donor;anthranilate,NAD(P)H:oxygen oxidoreductase (1,2-hydroxylating, deaminating, decarboxylating)
gene1684	-	aromatic ring-hydroxylating dioxygenase subunit alpha	pig38_2	Chromosome	Chromosome	+	1721100	1722302	1203	QOW46676.1	aromatic ring-hydroxylating dioxygenase subunit alpha	aromatic ring-hydroxylating dioxygenase subunit alpha	2-aminobenzenesulfonate 2,3-dioxygenase subunit alpha OS=Alcaligenes sp. OX=512 GN=absAa PE=1 SV=2	PF00848;PF00355	Ring_hydroxyl_A;Rieske	Ring hydroxylating alpha subunit (catalytic domain);Rieske [2Fe-2S] domain	COG4638	Phenylpropionate dioxygenase or related ring-hydroxylating dioxygenase, large terminal subunit	-	-	K00499	choline monooxygenase [EC:1.14.15.7]	1.14.15.7	Oxidoreductases;Acting on paired donors, with incorporation or reduction of molecular oxygen;With reduced iron-sulfur protein as one donor, and incorporation of one atom of oxygen into the other donor;choline,reduced-ferredoxin:oxygen oxidoreductase
gene1687	-	MULTISPECIES: styrene monooxygenase/indole monooxygenase family protein	pig38_2	Chromosome	Chromosome	+	1723205	1724476	1272	-	-	MULTISPECIES: styrene monooxygenase/indole monooxygenase family protein	Styrene monooxygenase StyA OS=Pseudomonas fluorescens OX=294 GN=styA PE=1 SV=1	PF17885	Smoa_sbd	Styrene monooxygenase A putative substrate binding domain	COG0654	2-polyprenyl-6-methoxyphenol hydroxylase and related FAD-dependent oxidoreductases	-	-	-	-	-	-
gene1690	hcaC	MULTISPECIES: non-heme iron oxygenase ferredoxin subunit	pig38_2	Chromosome	Chromosome	+	1725751	1726083	333	QOW47401.1	bifunctional 3-phenylpropionate/cinnamic acid dioxygenase ferredoxin subunit	MULTISPECIES: non-heme iron oxygenase ferredoxin subunit	Ferredoxin CarAc OS=Pseudomonas resinovorans OX=53412 GN=carAc PE=1 SV=1	PF00355;PF13806	Rieske;Rieske_2	Rieske [2Fe-2S] domain;Rieske-like [2Fe-2S] domain	COG2146	Ferredoxin subunit of nitrite reductase or a ring-hydroxylating dioxygenase	-	-	K05710	3-phenylpropionate/trans-cinnamate dioxygenase ferredoxin component	-	-
gene1808	-	MULTISPECIES: monooxygenase	pig38_2	Chromosome	Chromosome	-	1831772	1831455	318	QOW46008.1	monooxygenase	MULTISPECIES: monooxygenase	Putative monooxygenase YdhR OS=Shigella flexneri OX=623 GN=ydhR PE=3 SV=1	PF08803	ydhR	Putative mono-oxygenase ydhR	-	-	GO:0004497	monooxygenase activity	-	-	-	-
gene2070	catA	MULTISPECIES: catechol 1,2-dioxygenase	pig38_2	Chromosome	Chromosome	+	2079621	2080541	921	QOW46249.1	catechol 1,2-dioxygenase	MULTISPECIES: catechol 1,2-dioxygenase	Catechol 1,2-dioxygenase OS=Acinetobacter guillouiae OX=106649 GN=catA PE=2 SV=1	PF00775;PF04444	Dioxygenase_C;Dioxygenase_N	Dioxygenase;Catechol dioxygenase N terminus	COG3485	Protocatechuate 3,4-dioxygenase beta subunit	-	-	K03381	catechol 1,2-dioxygenase [EC:1.13.11.1]	1.13.11.1	Oxidoreductases;Acting on single donors with incorporation of molecular oxygen (oxygenases);With incorporation of two atoms of oxygen;catechol:oxygen 1,2-oxidoreductase
gene2071	benA-xylX	MULTISPECIES: benzoate 1,2-dioxygenase large subunit	pig38_2	Chromosome	Chromosome	+	2080635	2082035	1401	QOW46250.1	benzoate 1,2-dioxygenase large subunit	MULTISPECIES: benzoate 1,2-dioxygenase large subunit	Benzoate 1,2-dioxygenase subunit alpha OS=Acinetobacter baylyi (strain ATCC 33305 / BD413 / ADP1) OX=62977 GN=benA PE=3 SV=2	PF00355;PF00848	Rieske;Ring_hydroxyl_A	Rieske [2Fe-2S] domain;Ring hydroxylating alpha subunit (catalytic domain)	COG4638	Phenylpropionate dioxygenase or related ring-hydroxylating dioxygenase, large terminal subunit	-	-	K05549	benzoate/toluate 1,2-dioxygenase subunit alpha [EC:1.14.12.10 1.14.12.-]	1.14.12.10	Oxidoreductases;Acting on paired donors, with incorporation or reduction of molecular oxygen;With NADH or NADPH as one donor, and incorporation of two atoms of oxygen into the other donor;benzoate,NADH:oxygen oxidoreductase (1,2-hydroxylating)
gene2072	benB-xylY	MULTISPECIES: benzoate 1,2-dioxygenase small subunit	pig38_2	Chromosome	Chromosome	+	2082032	2082532	501	QOW46251.1	benzoate 1,2-dioxygenase small subunit	MULTISPECIES: benzoate 1,2-dioxygenase small subunit	Benzoate 1,2-dioxygenase subunit beta OS=Acinetobacter baylyi (strain ATCC 33305 / BD413 / ADP1) OX=62977 GN=benB PE=3 SV=1	PF00866;PF13577	Ring_hydroxyl_B;SnoaL_4	Ring hydroxylating beta subunit;SnoaL-like domain	COG5517	3-phenylpropionate/cinnamic acid dioxygenase, small subunit	GO:0019439;GO:0071704;GO:0018623	aromatic compound catabolic process;;organic substance metabolic process;;benzoate 1,2-dioxygenase activity	K05550	benzoate/toluate 1,2-dioxygenase subunit beta [EC:1.14.12.10 1.14.12.-]	1.14.12.10	Oxidoreductases;Acting on paired donors, with incorporation or reduction of molecular oxygen;With NADH or NADPH as one donor, and incorporation of two atoms of oxygen into the other donor;benzoate,NADH:oxygen oxidoreductase (1,2-hydroxylating)
gene2073	benC-xylZ	benzoate 1,2-dioxygenase electron transfer component BenC	pig38_2	Chromosome	Chromosome	+	2082611	2083627	1017	QOW46252.1	ring-hydroxylating dioxygenase ferredoxin reductase family protein	benzoate 1,2-dioxygenase electron transfer component BenC	Benzoate 1,2-dioxygenase electron transfer component OS=Acinetobacter baylyi (strain ATCC 33305 / BD413 / ADP1) OX=62977 GN=benC PE=1 SV=2	PF00175;PF00970;PF00111	NAD_binding_1;FAD_binding_6;Fer2	Oxidoreductase NAD-binding domain;Oxidoreductase FAD-binding domain;2Fe-2S iron-sulfur cluster binding domain	COG0633	Ferredoxin	-	-	K05784	benzoate/toluate 1,2-dioxygenase reductase component [EC:1.18.1.-]	-	-
gene2147	catA	MULTISPECIES: catechol 1,2-dioxygenase	pig38_2	Chromosome	Chromosome	+	2156775	2157695	921	QOW46319.1	catechol 1,2-dioxygenase	MULTISPECIES: catechol 1,2-dioxygenase	Catechol 1,2-dioxygenase OS=Acinetobacter guillouiae OX=106649 GN=catA PE=2 SV=1	PF00775;PF04444	Dioxygenase_C;Dioxygenase_N	Dioxygenase;Catechol dioxygenase N terminus	COG3485	Protocatechuate 3,4-dioxygenase beta subunit	-	-	K03381	catechol 1,2-dioxygenase [EC:1.13.11.1]	1.13.11.1	Oxidoreductases;Acting on single donors with incorporation of molecular oxygen (oxygenases);With incorporation of two atoms of oxygen;catechol:oxygen 1,2-oxidoreductase
gene2170	alkM	MULTISPECIES: alkane 1-monooxygenase	pig38_2	Chromosome	Chromosome	-	2183750	2182533	1218	QOW46336.1	alkane 1-monooxygenase	MULTISPECIES: alkane 1-monooxygenase	Alkane 1-monooxygenase OS=Acinetobacter baylyi (strain ATCC 33305 / BD413 / ADP1) OX=62977 GN=alkB PE=2 SV=1	PF00487	FA_desaturase	Fatty acid desaturase	COG1773	Flavorubredoxin	-	-	K00496	alkane 1-monooxygenase [EC:1.14.15.3]	1.14.15.3	Oxidoreductases;Acting on paired donors, with incorporation or reduction of molecular oxygen;With reduced iron-sulfur protein as one donor, and incorporation of one atom of oxygen into the other donor;alkane,reduced-rubredoxin:oxygen 1-oxidoreductase
gene2309	ligXa	MULTISPECIES: aromatic ring-hydroxylating dioxygenase subunit alpha	pig38_2	Chromosome	Chromosome	-	2336453	2335398	1056	QOW46517.1	aromatic ring-hydroxylating dioxygenase subunit alpha	MULTISPECIES: aromatic ring-hydroxylating dioxygenase subunit alpha	Methylxanthine N1-demethylase NdmA OS=Pseudomonas putida OX=303 GN=ndmA PE=1 SV=1	PF00355;PF19112	Rieske;VanA_C	Rieske [2Fe-2S] domain;Vanillate O-demethylase oxygenase C-terminal domain	COG4638	Phenylpropionate dioxygenase or related ring-hydroxylating dioxygenase, large terminal subunit	-	-	K15060	5,5'-dehydrodivanillate O-demethylase oxygenase subunit [EC:1.14.13.-]	-	-
gene2332	npd	MULTISPECIES: nitronate monooxygenase	pig38_2	Chromosome	Chromosome	+	2357944	2358987	1044	QOW46538.1	nitronate monooxygenase	MULTISPECIES: nitronate monooxygenase	Nitronate monooxygenase OS=Paraburkholderia phytofirmans (strain DSM 17436 / LMG 22146 / PsJN) OX=398527 GN=Bphyt_4144 PE=1 SV=1	PF03060;PF01070;PF05690;PF00977	NMO;FMN_dh;ThiG;His_biosynth	Nitronate monooxygenase;FMN-dependent dehydrogenase;Thiazole biosynthesis protein ThiG;Histidine biosynthesis protein	COG2070	NAD(P)H-dependent flavin oxidoreductase YrpB, nitropropane dioxygenase family	-	-	K00459	nitronate monooxygenase [EC:1.13.12.16]	1.13.12.16	Oxidoreductases;Acting on single donors with incorporation of molecular oxygen (oxygenases);With incorporation of one atom of oxygen (internal monooxygenases or internal mixed-function oxidases);nitronate:oxygen 2-oxidoreductase (nitrite-forming)
gene2475	hpaD	MULTISPECIES: 3,4-dihydroxyphenylacetate 2,3-dioxygenase	pig38_2	Chromosome	Chromosome	-	2513616	2512756	861	QOW46665.1	3,4-dihydroxyphenylacetate 2,3-dioxygenase	MULTISPECIES: 3,4-dihydroxyphenylacetate 2,3-dioxygenase	3,4-dihydroxyphenylacetate 2,3-dioxygenase OS=Escherichia coli OX=562 GN=hpcB PE=1 SV=2	PF02900	LigB	Catalytic LigB subunit of aromatic ring-opening dioxygenase	COG3384	Aromatic ring-opening dioxygenase, catalytic subunit, LigB family	-	-	K00455	3,4-dihydroxyphenylacetate 2,3-dioxygenase [EC:1.13.11.15]	1.13.11.15	Oxidoreductases;Acting on single donors with incorporation of molecular oxygen (oxygenases);With incorporation of two atoms of oxygen;3,4-dihydroxyphenylacetate:oxygen 2,3-oxidoreductase (ring-opening)
gene2486	-	flavin-dependent monooxygenase	pig38_2	Chromosome	Chromosome	-	2524948	2523680	1269	QOW46687.1	flavin-dependent monooxygenase	flavin-dependent monooxygenase	p-hydroxyphenylacetate 3-hydroxylase, oxygenase component OS=Acinetobacter baumannii OX=470 GN=C2-hpah PE=1 SV=1	PF08028;PF02771	Acyl-CoA_dh_2;Acyl-CoA_dh_N	Acyl-CoA dehydrogenase, C-terminal domain;Acyl-CoA dehydrogenase, N-terminal domain	COG1960	Acyl-CoA dehydrogenase related to the alkylation response protein AidB	-	-	K23492	4-hydroxyphenylacetate 3-monooxygenase [EC:1.14.14.9]	1.14.14.9	Oxidoreductases;Acting on paired donors, with incorporation or reduction of molecular oxygen;With reduced flavin or flavoprotein as one donor, and incorporation of one atom of oxygen into the other donor;4-hydroxyphenylacetate,FADH2:oxygen oxidoreductase (3-hydroxylating)
gene2693	ubiI	MULTISPECIES: FAD-dependent monooxygenase	pig38_2	Chromosome	Chromosome	-	2739275	2738028	1248	QOW46839.1	FAD-dependent monooxygenase	MULTISPECIES: FAD-dependent monooxygenase	2-octaprenylphenol hydroxylase OS=Escherichia coli (strain K12) OX=83333 GN=ubiI PE=1 SV=2	PF01494;PF08491	FAD_binding_3;SE	FAD binding domain;Squalene epoxidase	COG0654	2-polyprenyl-6-methoxyphenol hydroxylase and related FAD-dependent oxidoreductases	-	-	K18800	2-polyprenylphenol 6-hydroxylase [EC:1.14.13.240]	1.14.13.240	Oxidoreductases;Acting on paired donors, with incorporation or reduction of molecular oxygen;With NADH or NADPH as one donor, and incorporation of one atom of oxygen into the other donor;2-(all-trans-polyprenyl)phenol,NADPH:oxygen oxidoreductase (6-hydroxylating)
gene2700	tauD	MULTISPECIES: taurine dioxygenase	pig38_2	Chromosome	Chromosome	-	2746506	2745661	846	QOW46846.1	taurine dioxygenase	MULTISPECIES: taurine dioxygenase	Alpha-ketoglutarate-dependent taurine dioxygenase OS=Pseudomonas putida (strain ATCC 47054 / DSM 6125 / CFBP 8728 / NCIMB 11950 / KT2440) OX=160488 GN=tauD PE=1 SV=1	PF02668	TauD	Taurine catabolism dioxygenase TauD, TfdA family	COG2175	Taurine dioxygenase, alpha-ketoglutarate-dependent	-	-	K03119	taurine dioxygenase [EC:1.14.11.17]	1.14.11.17	Oxidoreductases;Acting on paired donors, with incorporation or reduction of molecular oxygen;With 2-oxoglutarate as one donor, and incorporation of one atom of oxygen into each donor;taurine, 2-oxoglutarate:oxygen oxidoreductase (sulfite-forming)
gene2713	-	MULTISPECIES: class III extradiol ring-cleavage dioxygenase	pig38_2	Chromosome	Chromosome	+	2768040	2768816	777	QOW46859.1	dioxygenase	MULTISPECIES: class III extradiol ring-cleavage dioxygenase	4,5-DOPA dioxygenase extradiol OS=Beta vulgaris OX=161934 GN=DODA PE=1 SV=1	PF02900	LigB	Catalytic LigB subunit of aromatic ring-opening dioxygenase	COG3384	Aromatic ring-opening dioxygenase, catalytic subunit, LigB family	-	-	K15777	4,5-DOPA dioxygenase extradiol [EC:1.13.11.-]	-	-
gene2774	ladA	MULTISPECIES: monooxygenase	pig38_2	Chromosome	Chromosome	-	2827403	2826183	1221	QOW46910.1	monooxygenase	MULTISPECIES: monooxygenase	Probable FMNH2-dependent monooxygenase SfnC OS=Pseudomonas putida OX=303 GN=sfnC PE=2 SV=1	PF08028;PF02771	Acyl-CoA_dh_2;Acyl-CoA_dh_N	Acyl-CoA dehydrogenase, C-terminal domain;Acyl-CoA dehydrogenase, N-terminal domain	COG1960	Acyl-CoA dehydrogenase related to the alkylation response protein AidB	-	-	K20938	long-chain alkane monooxygenase [EC:1.14.14.28]	1.14.14.28	Oxidoreductases;Acting on paired donors, with incorporation or reduction of molecular oxygen;With reduced flavin or flavoprotein as one donor, and incorporation of one atom of oxygen into the other donor;long-chain-alkane,FMNH2:oxygen oxidoreductase
gene3058	-	MULTISPECIES: Fe2+-dependent dioxygenase	pig38_2	Chromosome	Chromosome	+	3125528	3126211	684	QOW47301.1	Fe2+-dependent dioxygenase	MULTISPECIES: Fe2+-dependent dioxygenase	PKHD-type hydroxylase AB57_0577 OS=Acinetobacter baumannii (strain AB0057) OX=480119 GN=AB57_0577 PE=3 SV=1	PF18331;PF13640	PKHD_C;2OG-FeII_Oxy_3	PKHD-type hydroxylase C-terminal domain;2OG-Fe(II) oxygenase superfamily	COG3128	Predicted 2-oxoglutarate- and Fe(II)-dependent dioxygenase YbiX	-	-	K07336	PKHD-type hydroxylase [EC:1.14.11.-]	-	-
gene3162	mhpB	MULTISPECIES: 3-carboxyethylcatechol 2,3-dioxygenase	pig38_2	Chromosome	Chromosome	-	3229638	3228676	963	QOW47399.1	3-carboxyethylcatechol 2,3-dioxygenase	MULTISPECIES: 3-carboxyethylcatechol 2,3-dioxygenase	2,3-dihydroxyphenylpropionate/2,3-dihydroxicinnamic acid 1,2-dioxygenase OS=Photorhabdus laumondii subsp. laumondii (strain DSM 15139 / CIP 105565 / TT01) OX=243265 GN=mhpB PE=3 SV=1	PF02900	LigB	Catalytic LigB subunit of aromatic ring-opening dioxygenase	COG3384	Aromatic ring-opening dioxygenase, catalytic subunit, LigB family	GO:0019380;GO:0047070;GO:0008198	3-phenylpropionate catabolic process;;3-carboxyethylcatechol 2,3-dioxygenase activity;;ferrous iron binding	K05713	2,3-dihydroxyphenylpropionate 1,2-dioxygenase [EC:1.13.11.16]	1.13.11.16	Oxidoreductases;Acting on single donors with incorporation of molecular oxygen (oxygenases);With incorporation of two atoms of oxygen;3-(2,3-dihydroxyphenyl)propanoate:oxygen 1,2-oxidoreductase (ring-opening)
gene3164	hcaC	MULTISPECIES: bifunctional 3-phenylpropionate/cinnamic acid dioxygenase ferredoxin subunit	pig38_2	Chromosome	Chromosome	-	3230851	3230525	327	QOW47401.1	bifunctional 3-phenylpropionate/cinnamic acid dioxygenase ferredoxin subunit	MULTISPECIES: bifunctional 3-phenylpropionate/cinnamic acid dioxygenase ferredoxin subunit	3-phenylpropionate/cinnamic acid dioxygenase ferredoxin subunit OS=Shigella flexneri serotype 5b (strain 8401) OX=373384 GN=hcaC PE=3 SV=1	PF00355;PF13806	Rieske;Rieske_2	Rieske [2Fe-2S] domain;Rieske-like [2Fe-2S] domain	COG2146	Ferredoxin subunit of nitrite reductase or a ring-hydroxylating dioxygenase	GO:0046872;GO:0051537;GO:0051213;GO:0008695	metal ion binding;;2 iron, 2 sulfur cluster binding;;dioxygenase activity;;3-phenylpropionate dioxygenase activity	K05710	3-phenylpropionate/trans-cinnamate dioxygenase ferredoxin component	-	-
gene3165	hcaF	MULTISPECIES: 3-phenylpropionate/cinnamic acid dioxygenase subunit beta	pig38_2	Chromosome	Chromosome	-	3231369	3230851	519	QOW47402.1	3-phenylpropionate/cinnamic acid dioxygenase subunit beta	MULTISPECIES: 3-phenylpropionate/cinnamic acid dioxygenase subunit beta	3-phenylpropionate/cinnamic acid dioxygenase subunit beta OS=Shigella flexneri OX=623 GN=hcaF PE=3 SV=1	PF00866;PF13577	Ring_hydroxyl_B;SnoaL_4	Ring hydroxylating beta subunit;SnoaL-like domain	COG5517	3-phenylpropionate/cinnamic acid dioxygenase, small subunit	GO:0019439;GO:0071704;GO:0051213	aromatic compound catabolic process;;organic substance metabolic process;;dioxygenase activity	K05709	3-phenylpropionate/trans-cinnamate dioxygenase subunit beta [EC:1.14.12.19]	1.14.12.19	Oxidoreductases;Acting on paired donors, with incorporation or reduction of molecular oxygen;With NADH or NADPH as one donor, and incorporation of two atoms of oxygen into the other donor;3-phenylpropanoate,NADH:oxygen oxidoreductase (2,3-hydroxylating)
gene3166	hcaE	MULTISPECIES: aromatic ring-hydroxylating dioxygenase subunit alpha	pig38_2	Chromosome	Chromosome	-	3232733	3231366	1368	QOW47403.1	aromatic ring-hydroxylating dioxygenase subunit alpha	MULTISPECIES: aromatic ring-hydroxylating dioxygenase subunit alpha	3-phenylpropionate/cinnamic acid dioxygenase subunit alpha OS=Shigella sonnei (strain Ss046) OX=300269 GN=hcaE PE=3 SV=1	PF00848;PF00355	Ring_hydroxyl_A;Rieske	Ring hydroxylating alpha subunit (catalytic domain);Rieske [2Fe-2S] domain	COG4638	Phenylpropionate dioxygenase or related ring-hydroxylating dioxygenase, large terminal subunit	GO:0019439;GO:0005506;GO:0051537;GO:0051213	aromatic compound catabolic process;;iron ion binding;;2 iron, 2 sulfur cluster binding;;dioxygenase activity	K05708	3-phenylpropionate/trans-cinnamate dioxygenase subunit alpha [EC:1.14.12.19]	1.14.12.19	Oxidoreductases;Acting on paired donors, with incorporation or reduction of molecular oxygen;With NADH or NADPH as one donor, and incorporation of two atoms of oxygen into the other donor;3-phenylpropanoate,NADH:oxygen oxidoreductase (2,3-hydroxylating)
gene3187	-	2OG-Fe(II) oxygenase	pig38_2	Chromosome	Chromosome	-	3254905	3254543	363	QOW47973.1	2OG-Fe(II) oxygenase	2OG-Fe(II) oxygenase	-	-	-	-	-	-	-	-	-	-	-	-
gene3350	-	MULTISPECIES: antibiotic biosynthesis monooxygenase	pig38_2	Chromosome	Chromosome	-	3412025	3411708	318	QOW47564.1	antibiotic biosynthesis monooxygenase	MULTISPECIES: antibiotic biosynthesis monooxygenase	Uncharacterized protein YczJ OS=Bacillus subtilis (strain 168) OX=224308 GN=yczJ PE=4 SV=1	PF03992	ABM	Antibiotic biosynthesis monooxygenase	COG2329	Heme-degrading monooxygenase HmoA and related ABM domain proteins	GO:0004497	monooxygenase activity	-	-	-	-
gene3459	cntB	MULTISPECIES: carnitine monooxygenase, reductase subunit CntB	pig38_2	Chromosome	Chromosome	-	3528856	3527897	960	QOW46673.1	oxidoreductase	MULTISPECIES: carnitine monooxygenase, reductase subunit CntB	Carnitine monooxygenase reductase subunit OS=Acinetobacter baumannii (strain ATCC 19606 / DSM 30007 / JCM 6841 / CCUG 19606 / CIP 70.34 / NBRC 109757 / NCIMB 12457 / NCTC 12156 / 81) OX=575584 GN=cntB PE=1 SV=1	PF00111;PF00175;PF00970	Fer2;NAD_binding_1;FAD_binding_6	2Fe-2S iron-sulfur cluster binding domain;Oxidoreductase NAD-binding domain;Oxidoreductase FAD-binding domain	COG0633	Ferredoxin	-	-	K22444	carnitine monooxygenase subunit [EC:1.14.13.239]	1.14.13.239	Oxidoreductases;Acting on paired donors, with incorporation or reduction of molecular oxygen;With NADH or NADPH as one donor, and incorporation of one atom of oxygen into the other donor;L-carnitine,NAD(P)H:oxygen oxidoreductase (trimethylamine-forming)
gene3461	cntA	MULTISPECIES: carnitine monooxygenase subunit alpha	pig38_2	Chromosome	Chromosome	-	3531683	3530541	1143	QOW46676.1	aromatic ring-hydroxylating dioxygenase subunit alpha	MULTISPECIES: carnitine monooxygenase subunit alpha	Carnitine monooxygenase oxygenase subunit OS=Acinetobacter baumannii (strain ATCC 19606 / DSM 30007 / JCM 6841 / CCUG 19606 / CIP 70.34 / NBRC 109757 / NCIMB 12457 / NCTC 12156 / 81) OX=575584 GN=cntA PE=1 SV=1	PF00355;PF00848	Rieske;Ring_hydroxyl_A	Rieske [2Fe-2S] domain;Ring hydroxylating alpha subunit (catalytic domain)	COG4638	Phenylpropionate dioxygenase or related ring-hydroxylating dioxygenase, large terminal subunit	-	-	K22443	carnitine monooxygenase subunit [EC:1.14.13.239]	1.14.13.239	Oxidoreductases;Acting on paired donors, with incorporation or reduction of molecular oxygen;With NADH or NADPH as one donor, and incorporation of one atom of oxygen into the other donor;L-carnitine,NAD(P)H:oxygen oxidoreductase (trimethylamine-forming)
gene3507	mhpA	MULTISPECIES: FAD-dependent monooxygenase	pig38_2	Chromosome	Chromosome	-	3579932	3578223	1710	QOW45274.1	bifunctional 3-(3-hydroxy-phenyl)propionate/3-hydroxycinnamic acid hydroxylase	MULTISPECIES: FAD-dependent monooxygenase	3-(3-hydroxy-phenyl)propionate/3-hydroxycinnamic acid hydroxylase OS=Escherichia coli (strain SE11) OX=409438 GN=mhpA PE=3 SV=1	PF01494	FAD_binding_3	FAD binding domain	COG0654	2-polyprenyl-6-methoxyphenol hydroxylase and related FAD-dependent oxidoreductases	GO:0004497;GO:0071949	monooxygenase activity;;FAD binding	K05712	3-(3-hydroxy-phenyl)propionate hydroxylase [EC:1.14.13.127]	1.14.13.127	Oxidoreductases;Acting on paired donors, with incorporation or reduction of molecular oxygen;With NADH or NADPH as one donor, and incorporation of one atom of oxygen into the other donor;3-(3-hydroxyphenyl)propanoate,NADH:oxygen oxidoreductase (2-hydroxylating)
gene3524	ssuD	FMNH2-dependent alkanesulfonate monooxygenase	pig38_2	Chromosome	Chromosome	+	3595216	3596391	1176	QOW47730.1	FMNH2-dependent alkanesulfonate monooxygenase	FMNH2-dependent alkanesulfonate monooxygenase	Alkanesulfonate monooxygenase OS=Variovorax paradoxus (strain S110) OX=543728 GN=ssuD PE=3 SV=1	PF00296	Bac_luciferase	Luciferase-like monooxygenase	COG2141	Flavin-dependent oxidoreductase, luciferase family (includes alkanesulfonate monooxygenase SsuD and methylene tetrahydromethanopterin reductase)	-	-	K04091	alkanesulfonate monooxygenase [EC:1.14.14.5 1.14.14.34]	1.14.14.5;1.14.14.34	Oxidoreductases;Acting on paired donors, with incorporation or reduction of molecular oxygen;With reduced flavin or flavoprotein as one donor, and incorporation of one atom of oxygen into the other donor;alkanesulfonate,FMNH2:oxygen oxidoreductase|Oxidoreductases;Acting on paired donors, with incorporation or reduction of molecular oxygen;With reduced flavin or flavoprotein as one donor, and inco…
