# Supplementary material for: Molecular Analysis of Indole and Skatole Decomposition Metabolism in Acinetobacter piscicola p38 Utilizing Biochemical and Omics Approaches
Source: Microorganisms. 2024 Aug 29;12(9):1792. doi: 10.3390/microorganisms12091792 (PMC11434297; doi:10.3390/microorganisms12091792)
Supplement: Supplementary file 1 [file microorganisms-12-01792-s001.zip › Supplementary File/attachment 4.xlsx]

## Sheet: all acyl-CoA
all acyl-CoA
Gene ID	Gene Name	Gene Description	Sample Name	Location	Sequence Type	Strand	Start	End	Length (bp)	Ref Gene ID_pig38_2.genomic	Ref Gene Description_pig38_2.genomic	NR Description	Swiss-Prot Description	Pfam ID	Domain	Domain Description	COG ID	COG Description	GO ID	GO Description	KO ID	KO Description	Enzyme	Enzyme description
gene0068	desA3	MULTISPECIES: acyl-CoA desaturase	pig38_2	Chromosome	Chromosome	+	85850	86989	1140	QOW44485.1	acyl-CoA desaturase	MULTISPECIES: acyl-CoA desaturase	NADPH-dependent stearoyl-CoA 9-desaturase OS=Mycobacterium tuberculosis (strain ATCC 25618 / H37Rv) OX=83332 GN=desA3 PE=1 SV=1	PF00487	FA_desaturase	Fatty acid desaturase	COG3239	Fatty acid desaturase	GO:0006629;GO:0016491	lipid metabolic process;;oxidoreductase activity	K22769	NADPH-dependent stearoyl-CoA 9-desaturase [EC:1.14.19.-]	-	-
gene0214	dszC	acyl-CoA dehydrogenase family protein	pig38_2	Chromosome	Chromosome	+	226235	227413	1179	QOW44609.1	monooxygenase	acyl-CoA dehydrogenase family protein	Probable FMNH2-dependent monooxygenase SfnC OS=Pseudomonas putida OX=303 GN=sfnC PE=2 SV=1	PF08028;PF00441;PF02771	Acyl-CoA_dh_2;Acyl-CoA_dh_1;Acyl-CoA_dh_N	Acyl-CoA dehydrogenase, C-terminal domain;Acyl-CoA dehydrogenase, C-terminal domain;Acyl-CoA dehydrogenase, N-terminal domain	COG1960	Acyl-CoA dehydrogenase related to the alkylation response protein AidB	-	-	K22219	dibenzothiophene monooxygenase [EC:1.14.14.21]	1.14.14.21	Oxidoreductases;Acting on paired donors, with incorporation or reduction of molecular oxygen;With reduced flavin or flavoprotein as one donor, and incorporation of one atom of oxygen into the other donor;dibenzothiophene,FMNH2:oxygen oxidoreductase
gene0397	ybgC	MULTISPECIES: acyl-CoA thioesterase	pig38_2	Chromosome	Chromosome	+	427848	428279	432	QOW44770.1	acyl-CoA thioesterase	MULTISPECIES: acyl-CoA thioesterase	Uncharacterized protein YsmA OS=Bacillus subtilis (strain 168) OX=224308 GN=ysmA PE=4 SV=1	PF13279;PF03061;PF20791	4HBT_2;4HBT;Acyl-ACP_TE_C	Thioesterase-like superfamily;Thioesterase superfamily;Acyl-ACP thioesterase C-terminal domain	COG0824	Acyl-CoA thioesterase FadM	GO:0016787	hydrolase activity	K07107	acyl-CoA thioester hydrolase [EC:3.1.2.-]	-	-
gene0477	dmdC	MULTISPECIES: acyl-CoA dehydrogenase C-terminal domain-containing protein	pig38_2	Chromosome	Chromosome	-	512412	510589	1824	QOW44845.1	acyl-CoA dehydrogenase	MULTISPECIES: acyl-CoA dehydrogenase C-terminal domain-containing protein	3-methylmercaptopropionyl-CoA dehydrogenase OS=Ruegeria pomeroyi (strain ATCC 700808 / DSM 15171 / DSS-3) OX=246200 GN=dmdC PE=1 SV=1	PF12806;PF00441;PF02771;PF02770;PF12418	Acyl-CoA_dh_C;Acyl-CoA_dh_1;Acyl-CoA_dh_N;Acyl-CoA_dh_M;AcylCoA_DH_N	Acetyl-CoA dehydrogenase C-terminal like;Acyl-CoA dehydrogenase, C-terminal domain;Acyl-CoA dehydrogenase, N-terminal domain;Acyl-CoA dehydrogenase, middle domain;Acyl-CoA dehydrogenase N terminal	COG1960	Acyl-CoA dehydrogenase related to the alkylation response protein AidB	-	-	K20035	3-(methylsulfanyl)propanoyl-CoA dehydrogenase [EC:1.3.99.41]	1.3.99.41	Oxidoreductases;Acting on the CH-CH group of donors;With unknown physiological acceptors;3-(methylsulfanyl)propanoyl-CoA:acceptor 2-oxidoreductase
gene0500	tesB	MULTISPECIES: acyl-CoA thioesterase II	pig38_2	Chromosome	Chromosome	+	538084	538959	876	QOW44870.1	acyl-CoA thioesterase II	MULTISPECIES: acyl-CoA thioesterase II	Acyl-CoA thioesterase 2 OS=Escherichia coli (strain K12) OX=83333 GN=tesB PE=1 SV=2	PF02551;PF02551;PF13622;PF20789	Acyl_CoA_thio;Acyl_CoA_thio;4HBT_3;4HBT_3C	Acyl-CoA thioesterase;Acyl-CoA thioesterase;Acyl-CoA thioesterase N-terminal domain;Acyl-CoA thioesterase C-terminal domain	COG1946	Acyl-CoA thioesterase	-	-	K10805	acyl-CoA thioesterase II [EC:3.1.2.-]	-	-
gene0540	-	MULTISPECIES: acyl-CoA dehydrogenase family protein	pig38_2	Chromosome	Chromosome	-	566165	564993	1173	QOW44910.1	acyl-CoA dehydrogenase	MULTISPECIES: acyl-CoA dehydrogenase family protein	Long-chain specific acyl-CoA dehydrogenase, mitochondrial OS=Sus scrofa OX=9823 GN=ACADL PE=2 SV=1	PF00441;PF02771;PF02770;PF08028	Acyl-CoA_dh_1;Acyl-CoA_dh_N;Acyl-CoA_dh_M;Acyl-CoA_dh_2	Acyl-CoA dehydrogenase, C-terminal domain;Acyl-CoA dehydrogenase, N-terminal domain;Acyl-CoA dehydrogenase, middle domain;Acyl-CoA dehydrogenase, C-terminal domain	COG1960	Acyl-CoA dehydrogenase related to the alkylation response protein AidB	GO:0050660;GO:0003995	flavin adenine dinucleotide binding;;acyl-CoA dehydrogenase activity	K00255	long-chain-acyl-CoA dehydrogenase [EC:1.3.8.8]	1.3.8.8	Oxidoreductases;Acting on the CH-CH group of donors;With a flavin as acceptor;long-chain acyl-CoA:electron-transfer flavoprotein 2,3-oxidoreductase
gene0605	yciA	MULTISPECIES: acyl-CoA thioesterase	pig38_2	Chromosome	Chromosome	+	622449	622871	423	QOW44960.1	acyl-CoA thioesterase	MULTISPECIES: acyl-CoA thioesterase	Uncharacterized acyl-CoA thioester hydrolase bbp_254 OS=Buchnera aphidicola subsp. Baizongia pistaciae (strain Bp) OX=224915 GN=bbp_254 PE=3 SV=1	PF03061	4HBT	Thioesterase superfamily	COG1607	Acyl-CoA hydrolase	-	-	K10806	acyl-CoA thioesterase YciA [EC:3.1.2.-]	-	-
gene0660	ybgC	MULTISPECIES: acyl-CoA thioesterase	pig38_2	Chromosome	Chromosome	+	673145	673564	420	QOW45012.1	acyl-CoA thioesterase	MULTISPECIES: acyl-CoA thioesterase	Putative esterase sll0410 OS=Synechocystis sp. (strain PCC 6803 / Kazusa) OX=1111708 GN=sll0410 PE=3 SV=1	PF13279	4HBT_2	Thioesterase-like superfamily	COG0824	Acyl-CoA thioesterase FadM	-	-	K07107	acyl-CoA thioester hydrolase [EC:3.1.2.-]	-	-
gene0703	dmdC	MULTISPECIES: acyl-CoA dehydrogenase C-terminal domain-containing protein	pig38_2	Chromosome	Chromosome	-	720729	718948	1782	QOW45050.1	acyl-CoA dehydrogenase	MULTISPECIES: acyl-CoA dehydrogenase C-terminal domain-containing protein	3-methylmercaptopropionyl-CoA dehydrogenase OS=Ruegeria pomeroyi (strain ATCC 700808 / DSM 15171 / DSS-3) OX=246200 GN=dmdC PE=1 SV=1	PF12806;PF00441;PF02771;PF02770;PF12418	Acyl-CoA_dh_C;Acyl-CoA_dh_1;Acyl-CoA_dh_N;Acyl-CoA_dh_M;AcylCoA_DH_N	Acetyl-CoA dehydrogenase C-terminal like;Acyl-CoA dehydrogenase, C-terminal domain;Acyl-CoA dehydrogenase, N-terminal domain;Acyl-CoA dehydrogenase, middle domain;Acyl-CoA dehydrogenase N terminal	COG1960	Acyl-CoA dehydrogenase related to the alkylation response protein AidB	GO:0050660;GO:0016627	flavin adenine dinucleotide binding;;oxidoreductase activity, acting on the CH-CH group of donors	K20035	3-(methylsulfanyl)propanoyl-CoA dehydrogenase [EC:1.3.99.41]	1.3.99.41	Oxidoreductases;Acting on the CH-CH group of donors;With unknown physiological acceptors;3-(methylsulfanyl)propanoyl-CoA:acceptor 2-oxidoreductase
gene0704	dmdC	MULTISPECIES: acyl-CoA dehydrogenase C-terminal domain-containing protein	pig38_2	Chromosome	Chromosome	-	722706	720904	1803	QOW45051.1	acyl-CoA dehydrogenase	MULTISPECIES: acyl-CoA dehydrogenase C-terminal domain-containing protein	3-methylmercaptopropionyl-CoA dehydrogenase OS=Ruegeria pomeroyi (strain ATCC 700808 / DSM 15171 / DSS-3) OX=246200 GN=dmdC PE=1 SV=1	PF12806;PF00441;PF02771;PF12418;PF02770	Acyl-CoA_dh_C;Acyl-CoA_dh_1;Acyl-CoA_dh_N;AcylCoA_DH_N;Acyl-CoA_dh_M	Acetyl-CoA dehydrogenase C-terminal like;Acyl-CoA dehydrogenase, C-terminal domain;Acyl-CoA dehydrogenase, N-terminal domain;Acyl-CoA dehydrogenase N terminal;Acyl-CoA dehydrogenase, middle domain	COG1960	Acyl-CoA dehydrogenase related to the alkylation response protein AidB	GO:0050660;GO:0016627	flavin adenine dinucleotide binding;;oxidoreductase activity, acting on the CH-CH group of donors	K20035	3-(methylsulfanyl)propanoyl-CoA dehydrogenase [EC:1.3.99.41]	1.3.99.41	Oxidoreductases;Acting on the CH-CH group of donors;With unknown physiological acceptors;3-(methylsulfanyl)propanoyl-CoA:acceptor 2-oxidoreductase
gene0713	desC	MULTISPECIES: acyl-CoA desaturase	pig38_2	Chromosome	Chromosome	-	731118	729955	1164	QOW45060.1	acyl-CoA desaturase	MULTISPECIES: acyl-CoA desaturase	Acyl-CoA desaturase OS=Ajellomyces capsulatus OX=5037 GN=OLE1 PE=1 SV=1	PF00487	FA_desaturase	Fatty acid desaturase	COG1398	Fatty-acid desaturase	GO:0006629;GO:0016020;GO:0016717	lipid metabolic process;;membrane;;oxidoreductase activity, acting on paired donors, with oxidation of a pair of donors resulting in the reduction of molecular oxygen to two molecules of water	K00507	stearoyl-CoA desaturase (Delta-9 desaturase) [EC:1.14.19.1]	1.14.19.1	Oxidoreductases;Acting on paired donors, with incorporation or reduction of molecular oxygen;With oxidation of a pair of donors resulting in the reduction of O2 to two molecules of water;stearoyl-CoA,ferrocytochrome-b5:oxygen oxidoreductase (9,10-dehydrogenating)
gene0950	-	MULTISPECIES: acyl-CoA thioesterase	pig38_2	Chromosome	Chromosome	+	982364	982885	522	QOW45269.1	acyl-CoA thioesterase	MULTISPECIES: acyl-CoA thioesterase	Protein VdlD OS=Helicobacter pylori (strain ATCC 700392 / 26695) OX=85962 GN=vdlD PE=3 SV=1	PF03061	4HBT	Thioesterase superfamily	COG1607	Acyl-CoA hydrolase	GO:0016790	thiolester hydrolase activity	K01073	acyl-CoA hydrolase [EC:3.1.2.20]	3.1.2.20	Hydrolases;Acting on ester bonds;Thioester hydrolases;acyl-CoA hydrolase
gene1225	desA3	MULTISPECIES: acyl-CoA desaturase	pig38_2	Chromosome	Chromosome	+	1271497	1272591	1095	QOW45577.1	acyl-CoA desaturase	MULTISPECIES: acyl-CoA desaturase	NADPH-dependent stearoyl-CoA 9-desaturase OS=Mycobacterium tuberculosis (strain ATCC 25618 / H37Rv) OX=83332 GN=desA3 PE=1 SV=1	PF00487	FA_desaturase	Fatty acid desaturase	COG3239	Fatty acid desaturase	-	-	K22769	NADPH-dependent stearoyl-CoA 9-desaturase [EC:1.14.19.-]	-	-
gene1322	acd	MULTISPECIES: acyl-CoA dehydrogenase family protein	pig38_2	Chromosome	Chromosome	+	1362006	1363148	1143	QOW45653.1	acyl-CoA dehydrogenase	MULTISPECIES: acyl-CoA dehydrogenase family protein	Long-chain specific acyl-CoA dehydrogenase, mitochondrial OS=Sus scrofa OX=9823 GN=ACADL PE=2 SV=1	PF00441;PF02771;PF02770;PF08028	Acyl-CoA_dh_1;Acyl-CoA_dh_N;Acyl-CoA_dh_M;Acyl-CoA_dh_2	Acyl-CoA dehydrogenase, C-terminal domain;Acyl-CoA dehydrogenase, N-terminal domain;Acyl-CoA dehydrogenase, middle domain;Acyl-CoA dehydrogenase, C-terminal domain	COG1960	Acyl-CoA dehydrogenase related to the alkylation response protein AidB	-	-	K00249	acyl-CoA dehydrogenase [EC:1.3.8.7]	1.3.8.7	Oxidoreductases;Acting on the CH-CH group of donors;With a flavin as acceptor;medium-chain acyl-CoA:electron-transfer flavoprotein 2,3-oxidoreductase
gene1406	gcdH	MULTISPECIES: acyl-CoA dehydrogenase	pig38_2	Chromosome	Chromosome	+	1461115	1462338	1224	QOW45735.1	acyl-CoA dehydrogenase	MULTISPECIES: acyl-CoA dehydrogenase	Glutaryl-CoA dehydrogenase, mitochondrial OS=Bos taurus OX=9913 GN=GCDH PE=2 SV=1	PF02771;PF00441;PF02770	Acyl-CoA_dh_N;Acyl-CoA_dh_1;Acyl-CoA_dh_M	Acyl-CoA dehydrogenase, N-terminal domain;Acyl-CoA dehydrogenase, C-terminal domain;Acyl-CoA dehydrogenase, middle domain	COG1960	Acyl-CoA dehydrogenase related to the alkylation response protein AidB	-	-	K00252	glutaryl-CoA dehydrogenase [EC:1.3.8.6]	1.3.8.6	Oxidoreductases;Acting on the CH-CH group of donors;With a flavin as acceptor;glutaryl-CoA:electron-transfer flavoprotein 2,3-oxidoreductase (decarboxylating)
gene1542	dmdC	MULTISPECIES: acyl-CoA dehydrogenase C-terminal domain-containing protein	pig38_2	Chromosome	Chromosome	+	1580648	1582429	1782	QOW45868.1	acyl-CoA dehydrogenase	MULTISPECIES: acyl-CoA dehydrogenase C-terminal domain-containing protein	3-methylmercaptopropionyl-CoA dehydrogenase OS=Ruegeria pomeroyi (strain ATCC 700808 / DSM 15171 / DSS-3) OX=246200 GN=dmdC PE=1 SV=1	PF12806;PF00441;PF02770;PF02771;PF12418	Acyl-CoA_dh_C;Acyl-CoA_dh_1;Acyl-CoA_dh_M;Acyl-CoA_dh_N;AcylCoA_DH_N	Acetyl-CoA dehydrogenase C-terminal like;Acyl-CoA dehydrogenase, C-terminal domain;Acyl-CoA dehydrogenase, middle domain;Acyl-CoA dehydrogenase, N-terminal domain;Acyl-CoA dehydrogenase N terminal	COG1960	Acyl-CoA dehydrogenase related to the alkylation response protein AidB	-	-	K20035	3-(methylsulfanyl)propanoyl-CoA dehydrogenase [EC:1.3.99.41]	1.3.99.41	Oxidoreductases;Acting on the CH-CH group of donors;With unknown physiological acceptors;3-(methylsulfanyl)propanoyl-CoA:acceptor 2-oxidoreductase
gene1559	-	MULTISPECIES: fatty acyl-CoA synthetase	pig38_2	Chromosome	Chromosome	+	1597850	1599433	1584	QOW45887.1	long-chain-fatty-acid--CoA ligase	MULTISPECIES: fatty acyl-CoA synthetase	Feruloyl-CoA synthase OS=Streptomyces sp. OX=1931 GN=fcs PE=1 SV=2	PF00501;PF13193	AMP-binding;AMP-binding_C	AMP-binding enzyme;AMP-binding enzyme C-terminal domain	COG0318	O-succinylbenzoic acid-CoA ligase MenE or related acyl-CoA synthetase (AMP-forming)	GO:0016874	ligase activity	K00666	fatty-acyl-CoA synthase [EC:6.2.1.-]	-	-
gene1609	acd	MULTISPECIES: acyl-CoA dehydrogenase family protein	pig38_2	Chromosome	Chromosome	-	1649819	1648620	1200	QOW45933.1	acyl-CoA dehydrogenase	MULTISPECIES: acyl-CoA dehydrogenase family protein	Medium-chain specific acyl-CoA dehydrogenase, mitochondrial OS=Homo sapiens OX=9606 GN=ACADM PE=1 SV=1	PF00441;PF02770;PF08028	Acyl-CoA_dh_1;Acyl-CoA_dh_M;Acyl-CoA_dh_2	Acyl-CoA dehydrogenase, C-terminal domain;Acyl-CoA dehydrogenase, middle domain;Acyl-CoA dehydrogenase, C-terminal domain	COG1960	Acyl-CoA dehydrogenase related to the alkylation response protein AidB	-	-	K00249	acyl-CoA dehydrogenase [EC:1.3.8.7]	1.3.8.7	Oxidoreductases;Acting on the CH-CH group of donors;With a flavin as acceptor;medium-chain acyl-CoA:electron-transfer flavoprotein 2,3-oxidoreductase
gene1610	bcd	MULTISPECIES: acyl-CoA dehydrogenase family protein	pig38_2	Chromosome	Chromosome	-	1651140	1649845	1296	QOW45934.1	acyl-CoA dehydrogenase	MULTISPECIES: acyl-CoA dehydrogenase family protein	Acyl-CoA dehydrogenase OS=Bacillus subtilis (strain 168) OX=224308 GN=acdA PE=2 SV=1	PF00441;PF02771;PF08028	Acyl-CoA_dh_1;Acyl-CoA_dh_N;Acyl-CoA_dh_2	Acyl-CoA dehydrogenase, C-terminal domain;Acyl-CoA dehydrogenase, N-terminal domain;Acyl-CoA dehydrogenase, C-terminal domain	COG1960	Acyl-CoA dehydrogenase related to the alkylation response protein AidB	GO:0050660;GO:0003995	flavin adenine dinucleotide binding;;acyl-CoA dehydrogenase activity	K00248	butyryl-CoA dehydrogenase [EC:1.3.8.1]	1.3.8.1	Oxidoreductases;Acting on the CH-CH group of donors;With a flavin as acceptor;short-chain acyl-CoA:electron-transfer flavoprotein 2,3-oxidoreductase
gene1701	desC	acyl-CoA desaturase	pig38_2	Chromosome	Chromosome	+	1736442	1737428	987	QOW48009.1	acyl-CoA desaturase	acyl-CoA desaturase	Acyl-CoA 5-desaturase AL21 OS=Anemone leveillei OX=212809 GN=AL21 PE=1 SV=1	PF00487	FA_desaturase	Fatty acid desaturase	COG1398	Fatty-acid desaturase	-	-	K00507	stearoyl-CoA desaturase (Delta-9 desaturase) [EC:1.14.19.1]	1.14.19.1	Oxidoreductases;Acting on paired donors, with incorporation or reduction of molecular oxygen;With oxidation of a pair of donors resulting in the reduction of O2 to two molecules of water;stearoyl-CoA,ferrocytochrome-b5:oxygen oxidoreductase (9,10-dehydrogenating)
gene1959	acd	acyl-CoA dehydrogenase family protein	pig38_2	Chromosome	Chromosome	+	1957759	1958997	1239	QOW46133.1	acyl-CoA dehydrogenase	acyl-CoA dehydrogenase family protein	Acyl-CoA dehydrogenase family member 11 OS=Gallus gallus OX=9031 GN=ACAD11 PE=2 SV=1	PF00441;PF02770;PF02771;PF08028	Acyl-CoA_dh_1;Acyl-CoA_dh_M;Acyl-CoA_dh_N;Acyl-CoA_dh_2	Acyl-CoA dehydrogenase, C-terminal domain;Acyl-CoA dehydrogenase, middle domain;Acyl-CoA dehydrogenase, N-terminal domain;Acyl-CoA dehydrogenase, C-terminal domain	COG1960	Acyl-CoA dehydrogenase related to the alkylation response protein AidB	-	-	K00249	acyl-CoA dehydrogenase [EC:1.3.8.7]	1.3.8.7	Oxidoreductases;Acting on the CH-CH group of donors;With a flavin as acceptor;medium-chain acyl-CoA:electron-transfer flavoprotein 2,3-oxidoreductase
gene1970	paaH	3-hydroxyacyl-CoA dehydrogenase	pig38_2	Chromosome	Chromosome	-	1971204	1969651	1554	QOW46143.1	3-hydroxyacyl-CoA dehydrogenase	3-hydroxyacyl-CoA dehydrogenase	3-hydroxyadipyl-CoA dehydrogenase OS=Escherichia coli (strain K12) OX=83333 GN=paaH PE=1 SV=1	PF02737;PF00725;PF00725;PF18321;PF03446;PF01210	3HCDH_N;3HCDH;3HCDH;3HCDH_RFF;NAD_binding_2;NAD_Gly3P_dh_N	3-hydroxyacyl-CoA dehydrogenase, NAD binding domain;3-hydroxyacyl-CoA dehydrogenase, C-terminal domain;3-hydroxyacyl-CoA dehydrogenase, C-terminal domain;3-hydroxybutyryl-CoA dehydrogenase reduced Rossmann-fold domain;NAD binding domain of 6-phosphogluconate dehydrogenase;NAD-dependent glycerol-3-phosphate dehydrogenase N-terminus	COG1250	3-hydroxyacyl-CoA dehydrogenase	-	-	K00074	3-hydroxybutyryl-CoA dehydrogenase [EC:1.1.1.157]	1.1.1.157	Oxidoreductases;Acting on the CH-OH group of donors;With NAD+ or NADP+ as acceptor;(S)-3-hydroxybutanoyl-CoA:NADP+ oxidoreductase
gene2011	bcd	MULTISPECIES: acyl-CoA dehydrogenase family protein	pig38_2	Chromosome	Chromosome	-	2014733	2013606	1128	QOW46191.1	acyl-CoA dehydrogenase	MULTISPECIES: acyl-CoA dehydrogenase family protein	Acyl-CoA dehydrogenase OS=Bacillus subtilis (strain 168) OX=224308 GN=mmgC PE=1 SV=3	PF00441;PF02771;PF08028;PF02770	Acyl-CoA_dh_1;Acyl-CoA_dh_N;Acyl-CoA_dh_2;Acyl-CoA_dh_M	Acyl-CoA dehydrogenase, C-terminal domain;Acyl-CoA dehydrogenase, N-terminal domain;Acyl-CoA dehydrogenase, C-terminal domain;Acyl-CoA dehydrogenase, middle domain	COG1960	Acyl-CoA dehydrogenase related to the alkylation response protein AidB	-	-	K00248	butyryl-CoA dehydrogenase [EC:1.3.8.1]	1.3.8.1	Oxidoreductases;Acting on the CH-CH group of donors;With a flavin as acceptor;short-chain acyl-CoA:electron-transfer flavoprotein 2,3-oxidoreductase
gene2261	bcd	MULTISPECIES: acyl-CoA dehydrogenase family protein	pig38_2	Chromosome	Chromosome	-	2280055	2278919	1137	QOW46420.1	acyl-CoA dehydrogenase	MULTISPECIES: acyl-CoA dehydrogenase family protein	Acyl-CoA dehydrogenase OS=Bacillus subtilis (strain 168) OX=224308 GN=mmgC PE=1 SV=3	PF00441;PF02771;PF08028;PF02770	Acyl-CoA_dh_1;Acyl-CoA_dh_N;Acyl-CoA_dh_2;Acyl-CoA_dh_M	Acyl-CoA dehydrogenase, C-terminal domain;Acyl-CoA dehydrogenase, N-terminal domain;Acyl-CoA dehydrogenase, C-terminal domain;Acyl-CoA dehydrogenase, middle domain	COG1960	Acyl-CoA dehydrogenase related to the alkylation response protein AidB	GO:0050660;GO:0003995	flavin adenine dinucleotide binding;;acyl-CoA dehydrogenase activity	K00248	butyryl-CoA dehydrogenase [EC:1.3.8.1]	1.3.8.1	Oxidoreductases;Acting on the CH-CH group of donors;With a flavin as acceptor;short-chain acyl-CoA:electron-transfer flavoprotein 2,3-oxidoreductase
gene2462	ybgC	MULTISPECIES: tol-pal system-associated acyl-CoA thioesterase	pig38_2	Chromosome	Chromosome	+	2500323	2500730	408	QOW46653.1	tol-pal system-associated acyl-CoA thioesterase	MULTISPECIES: tol-pal system-associated acyl-CoA thioesterase	Acyl-CoA thioesterase YbgC OS=Haemophilus influenzae (strain ATCC 51907 / DSM 11121 / KW20 / Rd) OX=71421 GN=ybgC PE=1 SV=1	PF03061;PF13279	4HBT;4HBT_2	Thioesterase superfamily;Thioesterase-like superfamily	COG0824	Acyl-CoA thioesterase FadM	GO:0016790	thiolester hydrolase activity	K07107	acyl-CoA thioester hydrolase [EC:3.1.2.-]	-	-
gene2494	-	MULTISPECIES: acyl-CoA dehydrogenase family protein	pig38_2	Chromosome	Chromosome	-	2533434	2532196	1239	QOW47941.1	acyl-CoA dehydrogenase family protein	MULTISPECIES: acyl-CoA dehydrogenase family protein	Nitroalkane oxidase OS=Fusarium oxysporum OX=5507 PE=1 SV=1	PF00441;PF02771;PF08028;PF02770	Acyl-CoA_dh_1;Acyl-CoA_dh_N;Acyl-CoA_dh_2;Acyl-CoA_dh_M	Acyl-CoA dehydrogenase, C-terminal domain;Acyl-CoA dehydrogenase, N-terminal domain;Acyl-CoA dehydrogenase, C-terminal domain;Acyl-CoA dehydrogenase, middle domain	COG1960	Acyl-CoA dehydrogenase related to the alkylation response protein AidB	-	-	K19823	nitroalkane oxidase [EC:1.7.3.1]	1.7.3.1	Oxidoreductases;Acting on other nitrogenous compounds as donors;With oxygen as acceptor;nitroalkane:oxygen oxidoreductase
gene2884	fadJ	3-hydroxyacyl-CoA dehydrogenase NAD-binding domain-containing protein	pig38_2	Chromosome	Chromosome	+	2937252	2939384	2133	QOW47127.1	3-hydroxyacyl-CoA dehydrogenase	3-hydroxyacyl-CoA dehydrogenase NAD-binding domain-containing protein	Fatty acid oxidation complex subunit alpha OS=Escherichia coli O9:H4 (strain HS) OX=331112 GN=fadJ PE=3 SV=1	PF02737;PF00378;PF00725;PF16113;PF03446	3HCDH_N;ECH_1;3HCDH;ECH_2;NAD_binding_2	3-hydroxyacyl-CoA dehydrogenase, NAD binding domain;Enoyl-CoA hydratase/isomerase;3-hydroxyacyl-CoA dehydrogenase, C-terminal domain;Enoyl-CoA hydratase/isomerase;NAD binding domain of 6-phosphogluconate dehydrogenase	COG1024	Enoyl-CoA hydratase/carnithine racemase	-	-	K01782	3-hydroxyacyl-CoA dehydrogenase / enoyl-CoA hydratase / 3-hydroxybutyryl-CoA epimerase [EC:1.1.1.35 4.2.1.17 5.1.2.3]	1.1.1.35;4.2.1.17;5.1.2.3	Oxidoreductases;Acting on the CH-OH group of donors;With NAD+ or NADP+ as acceptor;(S)-3-hydroxyacyl-CoA:NAD+ oxidoreductase|Lyases;Carbon-oxygen lyases;Hydro-lyases;(3S)-3-hydroxyacyl-CoA hydro-lyase|Isomerases;Racemases and epimerases;Acting on hydroxy acids and derivatives;3-hydroxybutanoyl-CoA 3-epimerase
gene2913	atuD	MULTISPECIES: acyl-CoA dehydrogenase family protein	pig38_2	Chromosome	Chromosome	-	2965141	2963984	1158	QOW47154.1	acyl-CoA dehydrogenase	MULTISPECIES: acyl-CoA dehydrogenase family protein	Probable acyl-CoA dehydrogenase 6 OS=Caenorhabditis elegans OX=6239 GN=acdh-6 PE=3 SV=2	PF00441;PF02771;PF02770;PF08028	Acyl-CoA_dh_1;Acyl-CoA_dh_N;Acyl-CoA_dh_M;Acyl-CoA_dh_2	Acyl-CoA dehydrogenase, C-terminal domain;Acyl-CoA dehydrogenase, N-terminal domain;Acyl-CoA dehydrogenase, middle domain;Acyl-CoA dehydrogenase, C-terminal domain	COG1960	Acyl-CoA dehydrogenase related to the alkylation response protein AidB	-	-	K11731	citronellyl-CoA dehydrogenase [EC:1.3.99.-]	-	-
gene2914	atuC	MULTISPECIES: acyl-CoA carboxylase subunit beta	pig38_2	Chromosome	Chromosome	-	2966820	2965207	1614	QOW47155.1	acyl-CoA carboxylase subunit beta	MULTISPECIES: acyl-CoA carboxylase subunit beta	Probable biotin-dependent acyl-coenzyme A carboxylase beta2 subunit OS=Mycobacterium tuberculosis (strain ATCC 25618 / H37Rv) OX=83332 GN=accD2 PE=1 SV=1	PF01039	Carboxyl_trans	Carboxyl transferase domain	COG4799	Acetyl-CoA carboxylase, carboxyltransferase component	-	-	K13778	geranyl-CoA carboxylase beta subunit [EC:6.4.1.5]	6.4.1.5	Ligases;Forming carbon-carbon bonds;Ligases that form carbon-carbon bonds (only sub-subclass identified to date);geranoyl-CoA:carbon-dioxide ligase (ADP-forming)
gene2922	acd	MULTISPECIES: acyl-CoA dehydrogenase family protein	pig38_2	Chromosome	Chromosome	-	2974283	2973120	1164	QOW47162.1	acyl-CoA dehydrogenase	MULTISPECIES: acyl-CoA dehydrogenase family protein	Long-chain specific acyl-CoA dehydrogenase, mitochondrial OS=Rattus norvegicus OX=10116 GN=Acadl PE=1 SV=1	PF00441;PF02771;PF02770;PF08028	Acyl-CoA_dh_1;Acyl-CoA_dh_N;Acyl-CoA_dh_M;Acyl-CoA_dh_2	Acyl-CoA dehydrogenase, C-terminal domain;Acyl-CoA dehydrogenase, N-terminal domain;Acyl-CoA dehydrogenase, middle domain;Acyl-CoA dehydrogenase, C-terminal domain	COG1960	Acyl-CoA dehydrogenase related to the alkylation response protein AidB	-	-	K00249	acyl-CoA dehydrogenase [EC:1.3.8.7]	1.3.8.7	Oxidoreductases;Acting on the CH-CH group of donors;With a flavin as acceptor;medium-chain acyl-CoA:electron-transfer flavoprotein 2,3-oxidoreductase
gene2970	dmdB	MULTISPECIES: acyl-CoA synthetase	pig38_2	Chromosome	Chromosome	+	3024897	3026543	1647	QOW47202.1	acyl-CoA synthetase	MULTISPECIES: acyl-CoA synthetase	Acetate--CoA ligase CCL3 OS=Humulus lupulus OX=3486 GN=CCL3 PE=1 SV=1	PF00501;PF13193	AMP-binding;AMP-binding_C	AMP-binding enzyme;AMP-binding enzyme C-terminal domain	COG0318	O-succinylbenzoic acid-CoA ligase MenE or related acyl-CoA synthetase (AMP-forming)	-	-	K20034	3-(methylthio)propionyl---CoA ligase [EC:6.2.1.44]	6.2.1.44	Ligases;Forming carbon-sulfur bonds;Acid-thiol ligases;3-(methylsulfanyl)propanoate:CoA ligase (AMP-forming)
gene3149	aidB	MULTISPECIES: acyl-CoA dehydrogenase family protein	pig38_2	Chromosome	Chromosome	-	3209766	3208090	1677	QOW47385.1	DNA alkylation response protein	MULTISPECIES: acyl-CoA dehydrogenase family protein	Putative acyl-CoA dehydrogenase AidB OS=Escherichia coli (strain K12) OX=83333 GN=aidB PE=1 SV=3	PF18158;PF00441;PF02770;PF08028	AidB_N;Acyl-CoA_dh_1;Acyl-CoA_dh_M;Acyl-CoA_dh_2	Adaptive response protein AidB N-terminal domain;Acyl-CoA dehydrogenase, C-terminal domain;Acyl-CoA dehydrogenase, middle domain;Acyl-CoA dehydrogenase, C-terminal domain	COG1960	Acyl-CoA dehydrogenase related to the alkylation response protein AidB	-	-	K09456	putative acyl-CoA dehydrogenase	-	-
gene3178	atuH	MULTISPECIES: long-chain-acyl-CoA synthetase	pig38_2	Chromosome	Chromosome	+	3247746	3249587	1842	QOW47415.1	long-chain-acyl-CoA synthetase	MULTISPECIES: long-chain-acyl-CoA synthetase	Medium/long-chain-fatty-acid--CoA ligase FadD6 OS=Mycobacterium tuberculosis (strain ATCC 25618 / H37Rv) OX=83332 GN=fadD6 PE=1 SV=1	PF00501;PF13193	AMP-binding;AMP-binding_C	AMP-binding enzyme;AMP-binding enzyme C-terminal domain	COG0318	O-succinylbenzoic acid-CoA ligase MenE or related acyl-CoA synthetase (AMP-forming)	-	-	K13776	citronellyl-CoA synthetase [EC:6.2.1.-]	-	-
