# Supplementary material for: Molecular Analysis of Indole and Skatole Decomposition Metabolism in Acinetobacter piscicola p38 Utilizing Biochemical and Omics Approaches
Source: Microorganisms. 2024 Aug 29;12(9):1792. doi: 10.3390/microorganisms12091792 (PMC11434297; doi:10.3390/microorganisms12091792)
Supplement: Supplementary file 1 [file microorganisms-12-01792-s001.zip › Supplementary File/attachment 5.xlsx]

## Sheet: Sheet1
18 upregulated genes in the skatole medium were enriched in the benzoate degradation and catechol degradation (map00362) pathways
Gene ID	Gene Name	KO ID	KEGG Name	KO Description
gene0314	fadA	K00632	fadA	acetyl-CoA acyltransferase [EC:2.3.1.16]
gene0315	fadB	K01825	fadB	3-hydroxyacyl-CoA dehydrogenase / enoyl-CoA hydratase / 3-hydroxybutyryl-CoA epimerase / enoyl-CoA isomerase [EC:1.1.1.35 4.2.1.17 5.1.2.3 5.3.3.8]
gene1969	pcaF	K07823	pcaF	3-oxoadipyl-CoA thiolase [EC:2.3.1.174]
gene1970	paaH	K00074	paaH	3-hydroxybutyryl-CoA dehydrogenase [EC:1.1.1.157]
gene1972	paaF	K01692	paaF	enoyl-CoA hydratase [EC:4.2.1.17]
gene2070	catA	K03381	catA	catechol 1,2-dioxygenase [EC:1.13.11.1]
gene2071	benA-xylX	K05549	benA-xylX	benzoate/toluate 1,2-dioxygenase subunit alpha [EC:1.14.12.10 1.14.12.-]
gene2072	benB-xylY	K05550	benB-xylY	benzoate/toluate 1,2-dioxygenase subunit beta [EC:1.14.12.10 1.14.12.-]
gene2073	benC-xylZ	K05784	benC-xylZ	benzoate/toluate 1,2-dioxygenase reductase component [EC:1.18.1.-]
gene2074	benD-xylL	K05783	benD-xylL	dihydroxycyclohexadiene carboxylate dehydrogenase [EC:1.3.1.25 1.3.1.-]
gene2145	catB	K01856	catB	muconate cycloisomerase [EC:5.5.1.1]
gene2146	catC	K03464	catC	muconolactone D-isomerase [EC:5.3.3.4]
gene2147	catA	K03381	catA	catechol 1,2-dioxygenase [EC:1.13.11.1]
gene2148	pcaI	K01031	pcaI	3-oxoadipate CoA-transferase, alpha subunit [EC:2.8.3.6]
gene2149	pcaJ	K01032	pcaJ	3-oxoadipate CoA-transferase, beta subunit [EC:2.8.3.6]
gene2150	pcaF	K07823	pcaF	3-oxoadipyl-CoA thiolase [EC:2.3.1.174]
gene2151	pcaD	K01055	pcaD	3-oxoadipate enol-lactonase [EC:3.1.1.24]
gene3172	bphJ	K18366	bphJ	acetaldehyde/propanal dehydrogenase [EC:1.2.1.10 1.2.1.87]
