# Supplementary material for: Molecular Analysis of Indole and Skatole Decomposition Metabolism in Acinetobacter piscicola p38 Utilizing Biochemical and Omics Approaches
Source: Microorganisms. 2024 Aug 29;12(9):1792. doi: 10.3390/microorganisms12091792 (PMC11434297; doi:10.3390/microorganisms12091792)
Supplement: Supplementary file 1 [file microorganisms-12-01792-s001.zip › Supplementary File/attachment 7.xlsx]

## Sheet: Indole+LB vs LB
Indole+LB vs LB： oxygenase
Gene_id	Gene name	Gene description	FC(treatment1/control)	Log2FC(treatment1/control)	Pvalue	Padjust	Significant	Regulate	Gene Type	Biotype	pig38_4	pig38_5	pig38_6	pig38_1	pig38_2	pig38_3	treatment1	control
gene0215	sfnG	MULTISPECIES: dimethyl sulfone monooxygenase SfnG	4.947	2.30663	3.62e-14	6.11e-13	yes	up	ref_gene	mRNA	3.49	3.33	3.78	8.59	15.11	10.48	11.3933	3.53333
gene0321	-	MULTISPECIES: DOPA 4,5-dioxygenase family protein	3.126	1.64432	0.0043064	0.0116995	yes	up	ref_gene	mRNA	3.76	4.3	2.32	8.08	7.02	6.31	7.13667	3.46
gene1650	styA	styrene monooxygenase/indole monooxygenase family protein	2.195	1.13398	4.08e-05	0.000181251	yes	up	ref_gene	mRNA	2.87	3.3	3.01	4.47	3.82	5.01	4.43333	3.06
gene1684	-	aromatic ring-hydroxylating dioxygenase subunit alpha	2.393	1.25887	0.0014753	0.00457879	yes	up	ref_gene	mRNA	1.58	0.81	1.3	1.97	1.38	2.45	1.93333	1.23
gene2073	benC-xylZ	benzoate 1,2-dioxygenase electron transfer component BenC	2.464	1.30084	1.3e-06	7.49e-06	yes	up	ref_gene	mRNA	3.9	3.63	3.31	5.69	6	5.73	5.80667	3.61333
gene2147	catA	MULTISPECIES: catechol 1,2-dioxygenase	3.601	1.84858	1.36e-07	9.55e-07	yes	up	ref_gene	mRNA	3.69	5.44	3.14	12.57	8.37	7.92	9.62	4.09
gene2332	npd	MULTISPECIES: nitronate monooxygenase	3.204	1.67969	3.21e-18	8.45e-17	yes	up	ref_gene	mRNA	39.65	40.01	34.93	75.31	80.7	84.63	80.2133	38.1967
gene2700	tauD	MULTISPECIES: taurine dioxygenase	2.595	1.37572	1.33e-05	6.47e-05	yes	up	ref_gene	mRNA	8.64	6.34	5.77	7.28	12.59	15.62	11.83	6.91667
gene3162	mhpB	MULTISPECIES: 3-carboxyethylcatechol 2,3-dioxygenase	4.585	2.19696	5.16e-13	7.88e-12	yes	up	ref_gene	mRNA	2.89	1.83	2.15	6.45	5.6	8.62	6.89	2.29
gene3524	ssuD	FMNH2-dependent alkanesulfonate monooxygenase	7.42	2.89142	1.76e-16	3.71e-15	yes	up	ref_gene	mRNA	2.27	1.08	2.05	5.93	10.68	9.39	8.66667	1.8
Indole+LB vs LB： acyl-CoA
Gene_id	Gene name	Gene description	FC(treatment1/control)	Log2FC(treatment1/control)	Pvalue	Padjust	Significant	Regulate	Gene Type	Biotype	pig38_4	pig38_5	pig38_6	pig38_1	pig38_2	pig38_3	treatment1	control
gene0214	dszC	acyl-CoA dehydrogenase family protein	2.078	1.05549	0.000190777	0.000741741	yes	up	ref_gene	mRNA	9.31	6.39	7.29	7.05	12.68	11.45	10.3933	7.66333
gene0703	dmdC	MULTISPECIES: acyl-CoA dehydrogenase C-terminal domain-containing protein	2.447	1.2912	1.52e-07	1.06e-06	yes	up	ref_gene	mRNA	17.96	19.76	16.03	33.68	25.93	26.13	28.58	17.9167
gene0704	dmdC	MULTISPECIES: acyl-CoA dehydrogenase C-terminal domain-containing protein	2.877	1.52439	1.7e-11	2.11e-10	yes	up	ref_gene	mRNA	99.41	60.82	81.9	127.89	149.28	178.06	151.743	80.71
gene1225	desA3	MULTISPECIES: acyl-CoA desaturase	3.619	1.8556	4.11e-14	6.92e-13	yes	up	ref_gene	mRNA	278.68	276.36	191.68	458.33	587.89	739.27	595.163	248.907
gene2011	bcd	MULTISPECIES: acyl-CoA dehydrogenase family protein	9.452	3.24066	2.4e-15	4.51e-14	yes	up	ref_gene	mRNA	1.05	1.22	1.68	11.94	6.8	5.43	8.05667	1.31667
gene2462	ybgC	MULTISPECIES: tol-pal system-associated acyl-CoA thioesterase	2.748	1.45826	6.48e-06	3.33e-05	yes	up	ref_gene	mRNA	17.33	28.22	14.02	32.9	39.3	35.61	35.9367	19.8567
gene2913	atuD	MULTISPECIES: acyl-CoA dehydrogenase family protein	3.346	1.74225	4.13e-10	4.17e-09	yes	up	ref_gene	mRNA	2.87	4.05	3.02	6.7	7.46	7.82	7.32667	3.31333
gene2914	atuC	MULTISPECIES: acyl-CoA carboxylase subunit beta	2.132	1.09245	3.69e-07	2.35e-06	yes	up	ref_gene	mRNA	14.83	11.39	15.19	18.76	19.34	19.46	19.1867	13.8033
gene2970	dmdB	MULTISPECIES: acyl-CoA synthetase	9.592	3.26178	9.46e-16	1.86e-14	yes	up	ref_gene	mRNA	69.03	51.64	58.81	622.15	276.25	193.85	364.083	59.8267
gene3178	atuH	MULTISPECIES: long-chain-acyl-CoA synthetase	3.884	1.9576	1.75e-21	6.11e-20	yes	up	ref_gene	mRNA	7.81	8.2	8.02	21	19.28	20.87	20.3833	8.01
