# Supplementary material for: Molecular Analysis of Indole and Skatole Decomposition Metabolism in Acinetobacter piscicola p38 Utilizing Biochemical and Omics Approaches
Source: Microorganisms. 2024 Aug 29;12(9):1792. doi: 10.3390/microorganisms12091792 (PMC11434297; doi:10.3390/microorganisms12091792)
Supplement: Supplementary file 1 [file microorganisms-12-01792-s001.zip › Supplementary File/attachment 8.xlsx]

## Sheet: Skatole+LB vs LB
Skatole+LB vs LB： oxygenase
Gene_id	Gene name	Gene description	FC(treatment2/control)	Log2FC(treatment2/control)	Pvalue	Padjust	Significant	Regulate	Gene Type	Biotype	pig38_4	pig38_5	pig38_6	pig38_7	pig38_8	pig38_9	treatment2	control
gene0215	sfnG	MULTISPECIES: dimethyl sulfone monooxygenase SfnG	7.388	2.88515	3.89e-12	1.2e-10	yes	up	ref_gene	mRNA	3.49	3.33	3.78	18.97	27.18	8.24	18.13	3.53333
gene1684	-	aromatic ring-hydroxylating dioxygenase subunit alpha	5.072	2.34246	2.76e-08	4.17e-07	yes	up	ref_gene	mRNA	1.58	0.81	1.3	7.34	1.86	4.94	4.71333	1.23
gene1687	-	MULTISPECIES: styrene monooxygenase/indole monooxygenase family protein	2.611	1.38466	0.00263013	0.0103411	yes	up	ref_gene	mRNA	1.23	1.26	0.92	3.59	0.7	2.49	2.26	1.13667
gene1690	hcaC	MULTISPECIES: non-heme iron oxygenase ferredoxin subunit	6.073	2.60234	0.00716486	0.0233857	yes	up	ref_gene	mRNA	1.24	0.77	0.77	6.68	0.31	5.96	4.31667	0.926667
gene2070	catA	MULTISPECIES: catechol 1,2-dioxygenase	18.885	4.23916	1.46e-33	3.18e-31	yes	up	ref_gene	mRNA	8.27	7.33	11.67	86.46	89.61	200.33	125.467	9.09
gene2071	benA-xylX	MULTISPECIES: benzoate 1,2-dioxygenase large subunit	45.144	5.49646	1.27e-60	2.49e-57	yes	up	ref_gene	mRNA	1.66	2.36	1.89	44.92	54.21	94.74	64.6233	1.97
gene2072	benB-xylY	MULTISPECIES: benzoate 1,2-dioxygenase small subunit	60.107	5.90946	3.34e-49	3.27e-46	yes	up	ref_gene	mRNA	1.24	1.12	1.27	39.59	52.39	63.69	51.89	1.21
gene2073	benC-xylZ	benzoate 1,2-dioxygenase electron transfer component BenC	27.034	4.75672	7.23e-69	2.83e-65	yes	up	ref_gene	mRNA	3.9	3.63	3.31	57.62	70.24	81.26	69.7067	3.61333
gene2147	catA	MULTISPECIES: catechol 1,2-dioxygenase	27.173	4.76413	2.29e-47	1.79e-44	yes	up	ref_gene	mRNA	3.69	5.44	3.14	61.88	64.12	116.88	80.96	4.09
gene2332	npd	MULTISPECIES: nitronate monooxygenase	3.521	1.81598	1.55e-10	3.56e-09	yes	up	ref_gene	mRNA	39.65	40.01	34.93	74.47	77.54	140.29	97.4333	38.1967
gene2700	tauD	MULTISPECIES: taurine dioxygenase	4.691	2.22984	1.58e-11	4.27e-10	yes	up	ref_gene	mRNA	8.64	6.34	5.77	24.4	28.57	15.27	22.7467	6.91667
gene3524	ssuD	FMNH2-dependent alkanesulfonate monooxygenase	14.141	3.82182	1.3e-13	5.15e-12	yes	up	ref_gene	mRNA	2.27	1.08	2.05	20.59	27.11	4.81	17.5033	1.8
Skatole+LB vs LB： acyl-CoA
Gene_id	Gene name	Gene description	FC(treatment2/control)	Log2FC(treatment2/control)	Pvalue	Padjust	Significant	Regulate	Gene Type	Biotype	pig38_4	pig38_5	pig38_6	pig38_7	pig38_8	pig38_9	treatment2	control
gene0214	dszC	acyl-CoA dehydrogenase family protein	3.002	1.58612	8.94e-09	1.47e-07	yes	up	ref_gene	mRNA	9.31	6.39	7.29	16.68	18.63	13.51	16.2733	7.66333
gene0660	ybgC	MULTISPECIES: acyl-CoA thioesterase	7.23	2.85392	3.91e-15	2.04e-13	yes	up	ref_gene	mRNA	7.58	9.95	19.87	86.51	53.03	61.04	66.86	12.4667
gene0703	dmdC	MULTISPECIES: acyl-CoA dehydrogenase C-terminal domain-containing protein	2.19	1.1309	2e-06	1.84e-05	yes	up	ref_gene	mRNA	17.96	19.76	16.03	25.39	26.44	33	28.2767	17.9167
gene0704	dmdC	MULTISPECIES: acyl-CoA dehydrogenase C-terminal domain-containing protein	4.191	2.06713	1.85e-14	8.82e-13	yes	up	ref_gene	mRNA	99.41	60.82	81.9	208.71	198.74	323.8	243.75	80.71
gene1225	desA3	MULTISPECIES: acyl-CoA desaturase	2.236	1.16096	3.21e-06	2.83e-05	yes	up	ref_gene	mRNA	278.68	276.36	191.68	363.76	340.1	502.1	401.987	248.907
gene1970	paaH	3-hydroxyacyl-CoA dehydrogenase	6.339	2.66425	5e-16	2.97e-14	yes	up	ref_gene	mRNA	109.48	206.58	111.82	619.94	754.86	562.95	645.917	142.627
gene2011	bcd	MULTISPECIES: acyl-CoA dehydrogenase family protein	3.624	1.85756	1.26e-06	1.25e-05	yes	up	ref_gene	mRNA	1.05	1.22	1.68	3	2.41	5.15	3.52	1.31667
gene3178	atuH	MULTISPECIES: long-chain-acyl-CoA synthetase	2.34	1.22667	3.92e-06	3.35e-05	yes	up	ref_gene	mRNA	7.81	8.2	8.02	12.48	9.8	18.95	13.7433	8.01
