# Supplementary material for: Molecular Analysis of Indole and Skatole Decomposition Metabolism in Acinetobacter piscicola p38 Utilizing Biochemical and Omics Approaches
Source: Microorganisms. 2024 Aug 29;12(9):1792. doi: 10.3390/microorganisms12091792 (PMC11434297; doi:10.3390/microorganisms12091792)
Supplement: Supplementary file 1 [file microorganisms-12-01792-s001.zip › Supplementary File/attachment 9.xlsx]

## Sheet: Indole+LB vs LB
Indole+LB vs LB
Gene_id	Gene name	Gene description	FC(treatment1/control)	Log2FC(treatment1/control)	Pvalue	Padjust	Significant	Regulate	Gene Type	Biotype	pig38_4	pig38_5	pig38_6	pig38_1	pig38_2	pig38_3	treatment1	control
gene0009	anmK	MULTISPECIES: anhydro-N-acetylmuramic acid kinase	2.163	1.11302	1.48e-06	8.41e-06	yes	up	ref_gene	mRNA	24.31	19.02	16.36	24.93	24.72	35.25	28.3	19.8967
gene0026	hyaD	IS982 family transposase	2.824	1.49761	1.21e-12	1.76e-11	yes	up	ref_gene	mRNA	99.87	108.16	82.77	164.73	164.68	212.38	180.597	96.9333
gene0031	-	MULTISPECIES: OmpA family protein	2.196	1.13467	0.00290902	0.00828161	yes	up	ref_gene	mRNA	46.91	43.61	40.72	27.7	56.9	109.99	64.8633	43.7467
gene0045	-	MULTISPECIES: hypothetical protein	5.94	2.57041	1.68e-07	1.17e-06	yes	up	ref_gene	mRNA	3.26	1.31	1.33	6.62	5.84	10.43	7.63	1.96667
gene0046	-	MULTISPECIES: PLP-dependent aminotransferase family protein	2.081	1.0572	0.000325142	0.00119768	yes	up	ref_gene	mRNA	25.18	14.64	30.88	26.49	35.78	33.58	31.95	23.5667
gene0052	-	MULTISPECIES: HIT family protein	2.704	1.43519	1.31e-09	1.26e-08	yes	up	ref_gene	mRNA	119.06	126.88	99.04	228.41	199.95	182.9	203.753	114.993
gene0053	-	dienelactone hydrolase family protein	2.298	1.2003	1.61e-08	1.32e-07	yes	up	ref_gene	mRNA	54.51	53.14	43.62	76.87	76.16	73.83	75.62	50.4233
gene0054	-	MULTISPECIES: DUF1328 domain-containing protein	2.502	1.32312	0.000500078	0.00174228	yes	up	ref_gene	mRNA	91.51	51.77	165.04	171.53	182.22	150.05	167.933	102.773
gene0056	iroE	MULTISPECIES: alpha/beta hydrolase-fold protein	11.248	3.49159	5.55e-18	1.4e-16	yes	up	ref_gene	mRNA	8.39	6.11	9.28	79.03	64.57	26.21	56.6033	7.92667
gene0074	rayT	IS200/IS605 family transposase	5.01	2.32486	2.11e-19	6.18e-18	yes	up	ref_gene	mRNA	11.04	13	10.66	36.39	34.51	43.55	38.15	11.5667
gene0076	-	MULTISPECIES: hypothetical protein	5.086	2.34647	5.39e-08	4.08e-07	yes	up	ref_gene	mRNA	6.75	4.58	15.43	37.37	26.21	25.23	29.6033	8.92
gene0113	rayT	IS200/IS605 family transposase	3.796	1.92438	4.84e-05	0.00021069	yes	up	ref_gene	mRNA	1.8	1.52	2.08	4.15	4.18	4.9	4.41	1.8
gene0136	-	glucose 1-dehydrogenase	7.05	2.81763	3.4e-15	6.27e-14	yes	up	ref_gene	mRNA	6.25	11.26	5.67	24.47	33.19	52.39	36.6833	7.72667
gene0144	cydB	MULTISPECIES: cytochrome d ubiquinol oxidase subunit II	4.321	2.11144	2.16e-17	5.01e-16	yes	up	ref_gene	mRNA	7.39	9.87	7.48	20.76	22.47	27.59	23.6067	8.24667
gene0145	cydA	MULTISPECIES: cytochrome ubiquinol oxidase subunit I	9.242	3.20814	4.23e-49	1.28e-46	yes	up	ref_gene	mRNA	8.33	9.88	7.8	51.92	50.38	55.73	52.6767	8.67
gene0146	-	DUF2946 domain-containing protein	6.002	2.58554	5.04e-33	4.12e-31	yes	up	ref_gene	mRNA	223.72	217.11	208.62	864.02	927.28	749	846.767	216.483
gene0147	czcB	efflux RND transporter periplasmic adaptor subunit	2.04	1.02882	0.00577746	0.0151605	yes	up	ref_gene	mRNA	2.17	0.93	1.43	1.91	1.63	2.47	2.00333	1.51
gene0148	czcA	CusA/CzcA family heavy metal efflux RND transporter	2.258	1.17512	2.51e-05	0.000116472	yes	up	ref_gene	mRNA	1.02	1.25	1.12	1.44	1.58	2.05	1.69	1.13
gene0149	-	MULTISPECIES: DUF3240 family protein	7.79	2.9616	0.00272988	0.00783418	yes	up	ref_gene	mRNA	0.44	0.82	0.81	2.97	2.58	5.37	3.64	0.69
gene0151	-	MULTISPECIES: response regulator	2.33	1.22034	0.000266058	0.00100168	yes	up	ref_gene	mRNA	3.2	3.98	4.01	5.67	5.86	5.59	5.70667	3.73
gene0167	-	MULTISPECIES: SCP-2 sterol transfer family protein	2.244	1.16626	1.89e-08	1.53e-07	yes	up	ref_gene	mRNA	97.16	102.71	105.44	151.77	153.34	143.01	149.373	101.77
gene0191	-	MULTISPECIES: DUF445 domain-containing protein	2.209	1.14364	9.33e-07	5.55e-06	yes	up	ref_gene	mRNA	7.69	5.91	8.44	10.71	9.75	11.38	10.6133	7.34667
gene0192	-	MULTISPECIES: hypothetical protein	2.357	1.23672	0.000110156	0.000450148	yes	up	ref_gene	mRNA	35.05	24.59	54.18	53.31	49.06	75.25	59.2067	37.94
gene0193	-	MULTISPECIES: DUF924 family protein	4.3	2.10447	8.79e-13	1.3e-11	yes	up	ref_gene	mRNA	12.74	11.31	16.65	44.03	38.81	30.9	37.9133	13.5667
gene0203	mnaT	N-acetyltransferase family protein	2.603	1.38041	0.00103158	0.00334731	yes	up	ref_gene	mRNA	4.31	2.01	3.55	5.83	5.6	5.19	5.54	3.29
gene0210	mscS	MULTISPECIES: mechanosensitive ion channel family protein	2.195	1.13405	1.4e-06	8.03e-06	yes	up	ref_gene	mRNA	10.92	10.29	9.52	11.97	13.68	18.96	14.87	10.2433
gene0212	acs	acetate--CoA ligase	4.831	2.27244	2.45e-09	2.22e-08	yes	up	ref_gene	mRNA	8.74	6.26	8.07	36.42	21.45	12.96	23.61	7.69
gene0214	dszC	acyl-CoA dehydrogenase family protein	2.078	1.05549	0.000190777	0.000741741	yes	up	ref_gene	mRNA	9.31	6.39	7.29	7.05	12.68	11.45	10.3933	7.66333
gene0215	sfnG	MULTISPECIES: dimethyl sulfone monooxygenase SfnG	4.947	2.30663	3.62e-14	6.11e-13	yes	up	ref_gene	mRNA	3.49	3.33	3.78	8.59	15.11	10.48	11.3933	3.53333
gene0216	ssuE	MULTISPECIES: FMN reductase	9.891	3.30617	8.41e-17	1.83e-15	yes	up	ref_gene	mRNA	1.42	1.64	1.76	5.81	12.59	13.27	10.5567	1.60667
gene0223	-	MULTISPECIES: hypothetical protein	2.646	1.40393	0.00151013	0.00467211	yes	up	ref_gene	mRNA	5.27	2.06	2.01	5.82	4.11	6.01	5.31333	3.11333
gene0244	btuE	MULTISPECIES: glutathione peroxidase	2.243	1.16563	2.47e-05	0.000114884	yes	up	ref_gene	mRNA	76.4	58.26	101.07	129.13	111.23	104.12	114.827	78.5767
gene0246	-	MULTISPECIES: helix-turn-helix domain-containing protein	2.211	1.14495	0.00850239	0.0213403	yes	up	ref_gene	mRNA	2.81	2.72	1.33	2.54	2.68	4.87	3.36333	2.28667
gene0254	-	MULTISPECIES: DUF2946 domain-containing protein	7.781	2.95992	5.44e-49	1.42e-46	yes	up	ref_gene	mRNA	280.17	269.23	310.61	1249.02	1548.67	1613.46	1470.38	286.67
gene0265	benK	MULTISPECIES: aromatic acid/H+ symport family MFS transporter	2.112	1.07864	0.00197255	0.00589363	yes	up	ref_gene	mRNA	9.45	10.63	14.81	22.8	10.19	15.21	16.0667	11.63
gene0282	mrcA	MULTISPECIES: penicillin-binding protein PBP1a	2.241	1.16426	1.42e-07	9.94e-07	yes	up	ref_gene	mRNA	32.54	25.99	21.34	34.17	36.44	46.83	39.1467	26.6233
gene0291	gltB	glutamate synthase large subunit	2.622	1.3907	1.73e-07	1.19e-06	yes	up	ref_gene	mRNA	50.06	53.03	29.86	77.21	68.77	82.64	76.2067	44.3167
gene0292	gltD	MULTISPECIES: FAD-dependent oxidoreductase	2.039	1.02799	0.0001601	0.000635056	yes	up	ref_gene	mRNA	19.75	20.79	11.78	22.11	20.52	27.65	23.4267	17.44
gene0293	-	MULTISPECIES: metal-dependent hydrolase	2.852	1.51206	2.6e-07	1.73e-06	yes	up	ref_gene	mRNA	19.41	13.95	21.04	21.12	36.92	44.54	34.1933	18.1333
gene0307	htpG	MULTISPECIES: molecular chaperone HtpG	31.137	4.96055	1.59e-38	2.08e-36	yes	up	ref_gene	mRNA	10.77	22.43	8.35	347.69	252.24	252.35	284.093	13.85
gene0309	-	hypothetical protein	6.868	2.77983	4.64e-18	1.19e-16	yes	up	ref_gene	mRNA	116.21	156.72	196.45	938.05	624.73	553.09	705.29	156.46
gene0310	-	MULTISPECIES: dodecin family protein	6.921	2.79105	1.48e-09	1.4e-08	yes	up	ref_gene	mRNA	46.3	23.8	107.51	314.09	291.53	189.7	265.107	59.2033
gene0314	fadA	acetyl-CoA C-acyltransferase FadA	4.843	2.27589	1.14e-12	1.66e-11	yes	up	ref_gene	mRNA	27.84	44.99	22.13	113.24	99.65	88.51	100.467	31.6533
gene0315	fadB	MULTISPECIES: fatty acid oxidation complex subunit alpha FadB	4.759	2.25059	3.37e-23	1.3e-21	yes	up	ref_gene	mRNA	44.48	47.87	36.51	137.31	138.24	124.35	133.3	42.9533
gene0316	lpxO	MULTISPECIES: lipid A hydroxylase LpxO	3.435	1.78035	6.37e-11	7.25e-10	yes	up	ref_gene	mRNA	17.63	23.98	14.13	36.52	38.76	51.86	42.38	18.58
gene0320	uvrC	MULTISPECIES: excinuclease ABC subunit UvrC	2.498	1.32081	3.1e-07	2.01e-06	yes	up	ref_gene	mRNA	6.13	5.06	8.21	10.71	10.25	10.71	10.5567	6.46667
gene0321	-	MULTISPECIES: DOPA 4,5-dioxygenase family protein	3.126	1.64432	0.0043064	0.0116995	yes	up	ref_gene	mRNA	3.76	4.3	2.32	8.08	7.02	6.31	7.13667	3.46
gene0325	-	ABC transporter ATP-binding protein	2.548	1.34955	2.07e-08	1.67e-07	yes	up	ref_gene	mRNA	5.45	3.46	4.5	6.7	7.57	7.96	7.41	4.47
gene0330	aaeB	FUSC family protein	3.794	1.92387	3.84e-10	3.9e-09	yes	up	ref_gene	mRNA	3.63	5.65	3.08	11.56	8.48	10.93	10.3233	4.12
gene0332	aaeA	HlyD family secretion protein	2.536	1.34271	1.93e-06	1.07e-05	yes	up	ref_gene	mRNA	9.19	11.82	8.97	15.6	12.41	22.73	16.9133	9.99333
gene0338	-	MULTISPECIES: DDE-type integrase/transposase/recombinase	2.312	1.209	1.67e-06	9.39e-06	yes	up	ref_gene	mRNA	16.78	11.27	16.49	23.23	23.88	19.41	22.1733	14.8467
gene0339	-	MULTISPECIES: TniB family NTP-binding protein	2.799	1.48466	1.73e-09	1.61e-08	yes	up	ref_gene	mRNA	10.76	9.13	12.2	19.1	21.2	18.18	19.4933	10.6967
gene0357	dedA	MULTISPECIES: VTT domain-containing protein	3.691	1.88383	2.06e-06	1.14e-05	yes	up	ref_gene	mRNA	4.52	5.91	3.79	15.39	10.93	7.68	11.3333	4.74
gene0359	-	MULTISPECIES: hypothetical protein	5.949	2.57267	5.18e-17	1.15e-15	yes	up	ref_gene	mRNA	3.23	2.65	2.81	12.79	10.53	10.3	11.2067	2.89667
gene0360	holC	MULTISPECIES: DNA polymerase III subunit chi	3.4	1.76569	6.7e-05	0.000283293	yes	up	ref_gene	mRNA	5.19	3.96	1.91	7.79	8.22	8.41	8.14	3.68667
gene0369	pbpG	MULTISPECIES: D-alanyl-D-alanine endopeptidase	2.148	1.10307	2.22e-08	1.78e-07	yes	up	ref_gene	mRNA	82.95	90.64	76.95	115.98	111.16	126.45	117.863	83.5133
gene0373	xerD	MULTISPECIES: site-specific tyrosine recombinase XerD	3.002	1.5857	5.85e-07	3.59e-06	yes	up	ref_gene	mRNA	2.49	2.21	2.29	4.12	3.8	5.95	4.62333	2.33
gene0374	feoA	MULTISPECIES: FeoA family protein	3.425	1.7762	8.71e-07	5.21e-06	yes	up	ref_gene	mRNA	307.34	227.92	508.32	930.76	933.61	537.99	800.787	347.86
gene0375	feoB	MULTISPECIES: ferrous iron transporter B	3.515	1.81372	1.66e-10	1.79e-09	yes	up	ref_gene	mRNA	51.24	37.08	64.54	124.39	128.12	94.67	115.727	50.9533
gene0376	-	MULTISPECIES: hypothetical protein	6.67	2.73779	1.41e-23	5.65e-22	yes	up	ref_gene	mRNA	82.28	84.43	75.23	389.94	420.88	267.39	359.403	80.6467
gene0377	murD	MULTISPECIES: UDP-N-acetylmuramoyl-L-alanine--D-glutamate ligase	2.887	1.52959	4.08e-12	5.53e-11	yes	up	ref_gene	mRNA	20.21	19.76	14.6	31.47	34.08	37.79	34.4467	18.19
gene0382	cpdA	MULTISPECIES: 3',5'-cyclic-AMP phosphodiesterase	2.433	1.28261	2.49e-06	1.37e-05	yes	up	ref_gene	mRNA	7.41	9.1	6.97	14.16	11.69	11.52	12.4567	7.82667
gene0384	thiC	MULTISPECIES: phosphomethylpyrimidine synthase ThiC	4.036	2.013	2.88e-10	3.01e-09	yes	up	ref_gene	mRNA	13.86	16.61	10.4	34.88	22.28	53.21	36.79	13.6233
gene0385	-	hypothetical protein	2.334	1.22303	0.000691298	0.00232587	yes	up	ref_gene	mRNA	3.26	1.96	4.2	3.47	4.32	6.77	4.85333	3.14
gene0386	-	hypothetical protein	13.186	3.72092	2.14e-23	8.29e-22	yes	up	ref_gene	mRNA	6.67	2.77	9.4	46.94	60.64	53.7	53.76	6.28
gene0425	ubiB	AarF/UbiB family protein	2.422	1.27596	2.83e-07	1.86e-06	yes	up	ref_gene	mRNA	13.84	17.55	11.33	21.08	21.4	25.84	22.7733	14.24
gene0430	-	MULTISPECIES: hypothetical protein	5.254	2.3933	5.85e-22	2.08e-20	yes	up	ref_gene	mRNA	40.24	33.31	54.35	142.97	144.99	152.7	146.887	42.6333
gene0432	recB	UvrD-helicase domain-containing protein	2.462	1.2999	3.52e-05	0.000157169	yes	up	ref_gene	mRNA	4.28	5.92	2.81	7.82	6.06	7.19	7.02333	4.33667
gene0439	-	MULTISPECIES: DUF465 domain-containing protein	12.932	3.69288	2.06e-63	1.15e-60	yes	up	ref_gene	mRNA	31.96	27.64	21.86	232.4	211.9	244.03	229.443	27.1533
gene0440	cbpM	MULTISPECIES: chaperone modulator CbpM	3.12	1.64145	1.09e-09	1.05e-08	yes	up	ref_gene	mRNA	114.86	81.48	112.56	238.96	220.59	164.29	207.947	102.967
gene0442	-	MULTISPECIES: DUF2147 domain-containing protein	2.036	1.02591	0.000321523	0.0011877	yes	up	ref_gene	mRNA	36.55	39.88	31.51	52.2	54.43	36	47.5433	35.98
gene0443	hslO	MULTISPECIES: Hsp33 family molecular chaperone HslO	5.083	2.34577	2.6e-09	2.35e-08	yes	up	ref_gene	mRNA	15.33	34.32	11.19	74.59	60.53	70.03	68.3833	20.28
gene0489	mlaD	MULTISPECIES: outer membrane lipid asymmetry maintenance protein MlaD	2.251	1.17057	0.00722538	0.0184419	yes	up	ref_gene	mRNA	94.46	36.67	175.77	156.34	131.72	164.2	150.753	102.3
gene0490	mlaC	MULTISPECIES: ABC transporter substrate-binding protein	4.161	2.05708	1.5e-08	1.24e-07	yes	up	ref_gene	mRNA	140.13	58.5	187.29	351.53	299.15	399.39	350.023	128.64
gene0491	mlaB	MULTISPECIES: toluene tolerance protein	2.34	1.22652	6.81e-06	3.47e-05	yes	up	ref_gene	mRNA	213.8	202.42	296.07	365.83	302.44	459.68	375.983	237.43
gene0499	plsB	MULTISPECIES: glycerol-3-phosphate 1-O-acyltransferase PlsB	2.585	1.37012	2.45e-13	3.81e-12	yes	up	ref_gene	mRNA	35.48	29.9	27.54	48.8	50.09	58.36	52.4167	30.9733
gene0501	-	MULTISPECIES: dicarboxylate/amino acid:cation symporter	2.31	1.20811	0.00163164	0.0049932	yes	up	ref_gene	mRNA	1.21	1.22	0.89	1.76	1.28	2.03	1.69	1.10667
gene0506	hmp	MULTISPECIES: globin domain-containing protein	2.668	1.41602	0.00306212	0.00864224	yes	up	ref_gene	mRNA	16.05	5.89	29.85	22.77	22.25	47.28	30.7667	17.2633
gene0543	-	MULTISPECIES: hypothetical protein	3.437	1.7811	1.75e-06	9.82e-06	yes	up	ref_gene	mRNA	1166.19	1108.49	718.37	1015.5	2195.54	2942.9	2051.31	997.683
gene0545	-	MULTISPECIES: rhombosortase	2.552	1.35176	2.53e-05	0.000117104	yes	up	ref_gene	mRNA	9.28	5.89	10.51	16.46	13.67	12.35	14.16	8.56
gene0548	-	MULTISPECIES: YheV family putative zinc ribbon protein	2.213	1.14596	3.2e-07	2.06e-06	yes	up	ref_gene	mRNA	1292.62	1565.86	1379.91	1977.55	1740.69	2394.79	2037.68	1412.8
gene0574	xpt	MULTISPECIES: xanthine phosphoribosyltransferase	2.189	1.13003	1.18e-06	6.89e-06	yes	up	ref_gene	mRNA	26.7	30.72	22.93	39.51	35.41	40.6	38.5067	26.7833
gene0575	-	MULTISPECIES: DUF3108 domain-containing protein	16.741	4.0653	5.72e-24	2.34e-22	yes	up	ref_gene	mRNA	30.77	13.87	52.84	416.85	302.78	341.95	353.86	32.4933
gene0584	-	ribonuclease I	2.242	1.16509	3.66e-07	2.34e-06	yes	up	ref_gene	mRNA	18.54	20.19	16.13	25.12	23.63	32.53	27.0933	18.2867
gene0585	mdh	MULTISPECIES: malate dehydrogenase	5.004	2.32297	1.48e-24	6.38e-23	yes	up	ref_gene	mRNA	319.12	301.18	231.43	766.06	859.54	1190.82	938.807	283.91
gene0588	-	MULTISPECIES: hypothetical protein	9.114	3.18812	1.21e-10	1.32e-09	yes	up	ref_gene	mRNA	2.78	12.26	3.58	46.83	34.39	31.27	37.4967	6.20667
gene0602	sqr	MULTISPECIES: TIGR01244 family sulfur transferase	3.549	1.82737	4.26e-19	1.19e-17	yes	up	ref_gene	mRNA	111.54	116.43	107.72	267.96	262.28	256.85	262.363	111.897
gene0604	trxC	MULTISPECIES: thioredoxin TrxC	5.232	2.38726	4.82e-27	2.74e-25	yes	up	ref_gene	mRNA	29.99	23.35	24.89	90.28	87.41	89.54	89.0767	26.0767
gene0609	yajQ	MULTISPECIES: YajQ family cyclic di-GMP-binding protein	3.355	1.74635	3.45e-10	3.53e-09	yes	up	ref_gene	mRNA	20.44	25.1	22.39	61.59	40.34	47.43	49.7867	22.6433
gene0621	grxC	MULTISPECIES: glutaredoxin 3	2.199	1.1367	0.000957868	0.00314453	yes	up	ref_gene	mRNA	179.75	372.89	151.03	309.6	368.77	359.56	345.977	234.557
gene0628	macB	MULTISPECIES: MacB family efflux pump subunit	3.042	1.60489	3.22e-11	3.84e-10	yes	up	ref_gene	mRNA	5.22	5.56	6.48	11.46	9.22	14.07	11.5833	5.75333
gene0629	macA	MacA family efflux pump subunit	2.621	1.39021	2.2e-05	0.000102909	yes	up	ref_gene	mRNA	10.87	6.48	14.82	20.69	18.17	15.64	18.1667	10.7233
gene0637	-	MULTISPECIES: hypothetical protein	3.926	1.97306	2.24e-11	2.75e-10	yes	up	ref_gene	mRNA	13.37	11.82	11.6	24.4	23.25	48.85	32.1667	12.2633
gene0692	-	DUF4184 family protein	2.347	1.23081	9.64e-07	5.72e-06	yes	up	ref_gene	mRNA	9.45	9.68	8.35	10.89	15.2	16.42	14.17	9.16
gene0697	rcnB	MULTISPECIES: RcnB family protein	2.815	1.49295	8.75e-07	5.22e-06	yes	up	ref_gene	mRNA	61.05	40.26	89.53	106.18	116.96	130.02	117.72	63.6133
gene0703	dmdC	MULTISPECIES: acyl-CoA dehydrogenase C-terminal domain-containing protein	2.447	1.2912	1.52e-07	1.06e-06	yes	up	ref_gene	mRNA	17.96	19.76	16.03	33.68	25.93	26.13	28.58	17.9167
gene0704	dmdC	MULTISPECIES: acyl-CoA dehydrogenase C-terminal domain-containing protein	2.877	1.52439	1.7e-11	2.11e-10	yes	up	ref_gene	mRNA	99.41	60.82	81.9	127.89	149.28	178.06	151.743	80.71
gene0705	cpxP	hypothetical protein	2.086	1.06077	0.00618272	0.0161269	yes	up	ref_gene	mRNA	70.07	40.39	132.43	114.54	81.81	137.97	111.44	80.9633
gene0714	glpQ	glycerophosphodiester phosphodiesterase	8.983	3.16713	1.6e-27	9.67e-26	yes	up	ref_gene	mRNA	6.14	4.54	2.92	25.64	23.06	31.03	26.5767	4.53333
gene0716	btuB	MULTISPECIES: TonB-dependent receptor	4.577	2.19446	6.77e-17	1.49e-15	yes	up	ref_gene	mRNA	11.33	10.83	6.89	27.55	31.69	27.26	28.8333	9.68333
gene0722	cysI	nitrite/sulfite reductase	3.662	1.87245	1.03e-16	2.23e-15	yes	up	ref_gene	mRNA	31.09	29.8	24.43	59.35	58.05	89.44	68.9467	28.44
gene0723	cysH	MULTISPECIES: DUF934 domain-containing protein	3.102	1.63338	5.4e-11	6.19e-10	yes	up	ref_gene	mRNA	29.18	22.58	19.13	42.55	43.79	58.05	48.13	23.63
gene0739	ppiC	MULTISPECIES: peptidylprolyl isomerase	4.909	2.29554	5.42e-08	4.09e-07	yes	up	ref_gene	mRNA	2.51	4.59	4.84	14.67	11.02	13.23	12.9733	3.98
gene0740	mutM	MULTISPECIES: bifunctional DNA-formamidopyrimidine glycosylase/DNA-(apurinic or apyrimidinic site) lyase	6.841	2.77419	4.52e-23	1.72e-21	yes	up	ref_gene	mRNA	11.32	9.35	5.53	37.59	37.32	41.93	38.9467	8.73333
gene0748	-	hypothetical protein	2.194	1.13373	0.000179892	0.000705717	yes	up	ref_gene	mRNA	1.96	1.58	1.45	2.53	1.68	2.99	2.4	1.66333
gene0760	aat	MULTISPECIES: leucyl/phenylalanyl-tRNA--protein transferase	3.15	1.65518	2e-09	1.86e-08	yes	up	ref_gene	mRNA	10.27	12.89	9.28	19.05	26.37	21.58	22.3333	10.8133
gene0762	trxB	MULTISPECIES: thioredoxin-disulfide reductase	2.098	1.06914	8.1e-08	5.89e-07	yes	up	ref_gene	mRNA	80.71	85.18	76.29	94.75	112.99	127.15	111.63	80.7267
gene0765	-	MULTISPECIES: PA4642 family protein	2.246	1.16757	2.74e-07	1.81e-06	yes	up	ref_gene	mRNA	72.65	83.18	80.34	108.2	130.29	109.03	115.84	78.7233
gene0770	-	MULTISPECIES: acyltransferase	2.931	1.55158	1.45e-09	1.38e-08	yes	up	ref_gene	mRNA	7.41	6.52	9.57	13.51	15.88	15.76	15.05	7.83333
gene0786	-	thioesterase family protein	2.191	1.13129	3.2e-05	0.000143575	yes	up	ref_gene	mRNA	8.47	5.69	8.16	11.17	10.53	10.04	10.58	7.44
gene0797	dsbC	MULTISPECIES: DsbC family protein	6.024	2.59075	1.68e-13	2.66e-12	yes	up	ref_gene	mRNA	3.01	1.99	1.42	8.93	7.44	8.7	8.35667	2.14
gene0807	-	MULTISPECIES: DUF4126 domain-containing protein	2.022	1.01551	0.00343305	0.00950449	yes	up	ref_gene	mRNA	98.89	143.46	77.66	189.17	130.62	99.79	139.86	106.67
gene0811	-	hypothetical protein	2.306	1.20517	0.000313012	0.00115844	yes	up	ref_gene	mRNA	6.35	5.4	6.78	13.41	7.13	7	9.18	6.17667
gene0818	-	ribonuclease E inhibitor RraB	3.327	1.73432	2.31e-09	2.12e-08	yes	up	ref_gene	mRNA	58	67.6	60.02	154.1	151.82	95.33	133.75	61.8733
gene0819	-	MULTISPECIES: SRPBCC family protein	3.273	1.71054	2.84e-06	1.54e-05	yes	up	ref_gene	mRNA	20.76	10.71	25.75	48.43	41.78	30.92	40.3767	19.0733
gene0820	-	MULTISPECIES: DUF488 family protein	3.566	1.83412	3.41e-05	0.000152999	yes	up	ref_gene	mRNA	4.95	2.4	6.81	14.22	9.24	9.33	10.93	4.72
gene0822	-	DUF2939 domain-containing protein	2.051	1.03612	0.00574344	0.0151016	yes	up	ref_gene	mRNA	4.22	4.13	3.52	3.81	5.92	6.28	5.33667	3.95667
gene0835	coaX	MULTISPECIES: type III pantothenate kinase	2.596	1.37638	0.00260964	0.0075166	yes	up	ref_gene	mRNA	1.55	1.45	1.34	1.43	2.78	3.23	2.48	1.44667
gene0840	zipA	MULTISPECIES: cell division protein ZipA C-terminal FtsZ-binding domain-containing protein	5.979	2.57998	3.92e-27	2.26e-25	yes	up	ref_gene	mRNA	13.75	8.7	9.84	44.36	39.46	41.24	41.6867	10.7633
gene0842	-	TonB-dependent receptor	16.174	4.01561	1.9e-21	6.6e-20	yes	up	ref_gene	mRNA	7.35	7.28	8.07	113.6	88.47	31.24	77.77	7.56667
gene0849	bioF	MULTISPECIES: 8-amino-7-oxononanoate synthase	3.775	1.9163	2.47e-12	3.45e-11	yes	up	ref_gene	mRNA	15.21	10.58	9.22	34.23	23.35	27.94	28.5067	11.67
gene0850	bioC	MULTISPECIES: malonyl-ACP O-methyltransferase BioC	2.338	1.22535	0.0015796	0.00485639	yes	up	ref_gene	mRNA	7.86	3.53	3.65	9.7	6.69	6.01	7.46667	5.01333
gene0851	bioD	dethiobiotin synthase	2.624	1.39152	3.28e-06	1.75e-05	yes	up	ref_gene	mRNA	12.98	7.72	6.82	16.34	13.53	16.99	15.62	9.17333
gene0864	-	MULTISPECIES: peptidoglycan-binding protein LysM	2.845	1.5086	3.39e-09	2.99e-08	yes	up	ref_gene	mRNA	162.37	106.34	159.12	240.89	207.63	354.78	267.767	142.61
gene0889	-	hypothetical protein	2.168	1.11637	0.000322199	0.00118907	yes	up	ref_gene	mRNA	6606.79	9800.6	12244.9	9803.39	14493.4	17989.5	14095.4	9550.77
gene0896	emrA	HlyD family secretion protein	2.822	1.49649	3.52e-07	2.25e-06	yes	up	ref_gene	mRNA	5.9	4.02	4.21	5.98	8.4	11.92	8.76667	4.71
gene0897	emrB	MULTISPECIES: MFS transporter	11.04	3.46463	3.02e-34	2.82e-32	yes	up	ref_gene	mRNA	1.74	2.28	1.49	10.75	15.2	14.09	13.3467	1.83667
gene0898	-	MULTISPECIES: TetR/AcrR family transcriptional regulator	6.7	2.74425	2.35e-25	1.1e-23	yes	up	ref_gene	mRNA	8.11	9.84	11.34	37.06	46.7	45.73	43.1633	9.76333
gene0942	cysJ	PepSY domain-containing protein	8.576	3.10031	4.15e-28	2.58e-26	yes	up	ref_gene	mRNA	8.19	4.35	8.12	39.85	39.89	34.49	38.0767	6.88667
gene0948	-	MULTISPECIES: patatin-like phospholipase family protein	2.599	1.37822	3.02e-07	1.97e-06	yes	up	ref_gene	mRNA	29.1	18.96	36.01	42.35	47.94	52.8	47.6967	28.0233
gene0956	-	MULTISPECIES: hypothetical protein	23.293	4.54183	2.24e-49	7.32e-47	yes	up	ref_gene	mRNA	36.9	60.63	31.09	557.84	811.77	621.04	663.55	42.8733
gene0960	pgaB	poly-beta-1,6-N-acetyl-D-glucosamine N-deacetylase PgaB	4.537	2.18186	8.89e-28	5.45e-26	yes	up	ref_gene	mRNA	16.5	14.06	16	48.39	39.46	50.49	46.1133	15.52
gene0962	-	MULTISPECIES: poly-beta-1,6-N-acetyl-D-glucosamine biosynthesis protein PgaD	2.762	1.46559	2.13e-07	1.44e-06	yes	up	ref_gene	mRNA	17.61	23.69	16.85	37.46	33.26	34.99	35.2367	19.3833
gene0967	nfuA	MULTISPECIES: Fe-S biogenesis protein NfuA	4.5	2.16977	1.43e-08	1.19e-07	yes	up	ref_gene	mRNA	171.39	166.64	147.85	766.6	362.86	269.82	466.427	161.96
gene0968	cirA	MULTISPECIES: TonB-dependent receptor	5.96	2.57536	2.11e-12	3.01e-11	yes	up	ref_gene	mRNA	4.81	3.91	8.58	25.73	25.49	15.21	22.1433	5.76667
gene0969	-	MULTISPECIES: hypothetical protein	3.147	1.65416	6.3e-08	4.7e-07	yes	up	ref_gene	mRNA	2.4	1.9	2.35	4.69	4.62	4.31	4.54	2.21667
gene0970	-	alpha/beta hydrolase	2.316	1.21158	1.38e-06	7.94e-06	yes	up	ref_gene	mRNA	5.85	5.95	5.24	9.23	7.96	8.63	8.60667	5.68
gene0978	-	MULTISPECIES: hypothetical protein	14.928	3.89994	5.29e-14	8.82e-13	yes	up	ref_gene	mRNA	4.13	3.42	1.44	27.86	37.2	23.47	29.51	2.99667
gene0985	-	MULTISPECIES: Nif3-like dinuclear metal center hexameric protein	2.074	1.05227	7.69e-07	4.64e-06	yes	up	ref_gene	mRNA	39.27	41.38	31.99	47.43	51.54	54.3	51.09	37.5467
gene0988	wrbA	MULTISPECIES: flavodoxin family protein	7.433	2.89398	3.46e-24	1.46e-22	yes	up	ref_gene	mRNA	19.75	18.8	12.76	102.51	71.96	72.85	82.44	17.1033
gene0993	-	MULTISPECIES: DUF493 domain-containing protein	5.976	2.57915	2.81e-13	4.34e-12	yes	up	ref_gene	mRNA	108.44	207.59	74.76	517.14	482.16	545.93	515.077	130.263
gene0998	phoA	DedA family protein	4.229	2.08022	2.96e-17	6.71e-16	yes	up	ref_gene	mRNA	18.02	20.09	13.53	41.98	47.35	54.52	47.95	17.2133
gene1011	-	MULTISPECIES: hypothetical protein	5.9	2.56079	1.05e-09	1.01e-08	yes	up	ref_gene	mRNA	443.53	611.74	711.07	2699.66	2632.38	986.64	2106.23	588.78
gene1012	pfpI	MULTISPECIES: DJ-1/PfpI family protein	3.293	1.71933	2.19e-19	6.37e-18	yes	up	ref_gene	mRNA	94.43	84.07	81.81	189.77	163.7	208.73	187.4	86.77
gene1014	-	PepSY-associated TM helix domain-containing protein	12.224	3.61163	1.14e-13	1.85e-12	yes	up	ref_gene	mRNA	3.1	3.48	11.45	55.98	57.82	28.72	47.5067	6.01
gene1015	-	MULTISPECIES: hypothetical protein	18.547	4.21309	2.11e-12	3.01e-11	yes	up	ref_gene	mRNA	3.82	1.83	10.68	84.69	90.59	28.99	68.09	5.44333
gene1035	eptA	phosphoethanolamine--lipid A transferase	5.469	2.4513	1.15e-26	6.44e-25	yes	up	ref_gene	mRNA	10.34	11.92	8.44	36.55	33.44	40.48	36.8233	10.2333
gene1036	qseB	MULTISPECIES: response regulator transcription factor	6.108	2.61065	5.08e-25	2.29e-23	yes	up	ref_gene	mRNA	16.95	14.79	10.96	54.91	46.27	70.43	57.2033	14.2333
gene1037	-	ATP-binding protein	2.397	1.2614	3.93e-08	3.06e-07	yes	up	ref_gene	mRNA	12.71	12.67	11.35	18.46	15.28	24.52	19.42	12.2433
gene1038	dagK	phosphatase PAP2 family protein	14.214	3.82928	2.02e-31	1.44e-29	yes	up	ref_gene	mRNA	4.2	4.72	2.52	32.9	43.32	29.46	35.2267	3.81333
gene1040	amt	MULTISPECIES: ammonium transporter	3.482	1.79986	1.37e-13	2.19e-12	yes	up	ref_gene	mRNA	7.75	6.46	5.45	13.4	12.81	18.9	15.0367	6.55333
gene1045	acrA	MULTISPECIES: efflux RND transporter periplasmic adaptor subunit	3.674	1.87747	1.21e-11	1.53e-10	yes	up	ref_gene	mRNA	17.18	15.47	12.07	26.68	30.19	52.52	36.4633	14.9067
gene1051	lolA	outer membrane lipoprotein chaperone LolA	5.278	2.40003	1.06e-09	1.03e-08	yes	up	ref_gene	mRNA	117.11	52.87	195.65	402.58	339.56	528.69	423.61	121.877
gene1056	cysG	siroheme synthase CysG	2.044	1.03117	1.93e-05	9.09e-05	yes	up	ref_gene	mRNA	20.79	25.11	16.69	25.35	27.13	31.93	28.1367	20.8633
gene1059	racX	aspartate/glutamate racemase family protein	2.494	1.31868	0.0079632	0.0201286	yes	up	ref_gene	mRNA	3.3	2.25	3.41	5.82	5.17	3.5	4.83	2.98667
gene1060	-	MULTISPECIES: Tim44-like domain-containing protein	3.431	1.7785	1.45e-07	1.01e-06	yes	up	ref_gene	mRNA	64.99	133.26	63.46	164.59	185.81	251.45	200.617	87.2367
gene1088	nadB	MULTISPECIES: L-aspartate oxidase	2.768	1.46868	9.73e-08	7e-07	yes	up	ref_gene	mRNA	18.6	16.92	9.64	26.37	26.03	29.24	27.2133	15.0533
gene1101	-	MULTISPECIES: hypothetical protein	8.824	3.14137	7.22e-46	1.42e-43	yes	up	ref_gene	mRNA	116.58	101.62	107.51	469.33	696.59	724.12	630.013	108.57
gene1104	ndh	NAD(P)/FAD-dependent oxidoreductase	2.743	1.45568	7.82e-06	3.94e-05	yes	up	ref_gene	mRNA	2.63	2.39	2.52	6	3.45	4.01	4.48667	2.51333
gene1125	-	MULTISPECIES: alpha/beta hydrolase	2.383	1.25282	1.18e-07	8.43e-07	yes	up	ref_gene	mRNA	18.2	14.08	21.02	27.45	24.64	31.26	27.7833	17.7667
gene1129	mltD	MULTISPECIES: LysM peptidoglycan-binding domain-containing protein	3.597	1.84698	1.62e-17	3.82e-16	yes	up	ref_gene	mRNA	17.55	18	13.69	33.61	36.39	46.92	38.9733	16.4133
gene1138	mmuP	MULTISPECIES: amino acid permease	3.736	1.90138	2.98e-15	5.53e-14	yes	up	ref_gene	mRNA	8.53	9.03	7.07	22.05	19.19	18.73	19.99	8.21
gene1156	-	tellurium resistance protein	3.045	1.60633	4.54e-08	3.5e-07	yes	up	ref_gene	mRNA	17.88	8.66	14.51	29.98	25.19	25.43	26.8667	13.6833
gene1157	-	MULTISPECIES: toxic anion resistance protein	3.459	1.79026	5.83e-14	9.69e-13	yes	up	ref_gene	mRNA	9.95	6.33	7.47	18.03	16.87	18.47	17.79	7.91667
gene1158	-	MULTISPECIES: hypothetical protein	2.775	1.47228	2.62e-10	2.74e-09	yes	up	ref_gene	mRNA	33.45	35.08	39.96	72.42	64.16	59.83	65.47	36.1633
gene1165	-	hypothetical protein	2.493	1.3176	1.75e-06	9.81e-06	yes	up	ref_gene	mRNA	2098.07	1319.73	2317.37	2323.55	3153	3959.85	3145.47	1911.72
gene1171	nasS	ABC transporter substrate-binding protein	2.641	1.40133	2.81e-06	1.52e-05	yes	up	ref_gene	mRNA	6.96	8.95	11.03	19.09	13.56	13.93	15.5267	8.98
gene1173	narK	MFS transporter	4.178	2.06272	1.34e-05	6.5e-05	yes	up	ref_gene	mRNA	0.62	0.63	0.24	1.68	1.1	1.26	1.34667	0.496667
gene1180	moaE	molybdenum cofactor biosynthesis protein MoaE	4.169	2.05979	0.00722321	0.0184419	yes	up	ref_gene	mRNA	0.35	0.31	0.32	0.73	1.25	0.66	0.88	0.326667
gene1204	glnA	type I glutamate--ammonia ligase	2.759	1.4644	3.19e-10	3.29e-09	yes	up	ref_gene	mRNA	211.98	245.03	165.82	343.94	340.02	452.22	378.727	207.61
gene1210	fixA	MULTISPECIES: electron transfer flavoprotein subunit beta/FixA family protein	5.706	2.51255	5.3e-32	4e-30	yes	up	ref_gene	mRNA	34.95	31.26	36.47	114.08	110.45	162.91	129.147	34.2267
gene1211	fixB	MULTISPECIES: FAD-binding protein	4.57	2.19207	1.93e-08	1.57e-07	yes	up	ref_gene	mRNA	48.04	114.42	39.97	188.43	172.53	260.36	207.107	67.4767
gene1221	iciA	MULTISPECIES: LysR family transcriptional regulator ArgP	4.228	2.08001	2.13e-07	1.44e-06	yes	up	ref_gene	mRNA	1.17	0.77	1.08	2.86	2.73	2.69	2.76	1.00667
gene1224	-	MULTISPECIES: ferredoxin reductase	2.573	1.36343	2.61e-10	2.74e-09	yes	up	ref_gene	mRNA	308.55	221.23	236.53	359.42	475.76	449.45	428.21	255.437
gene1225	desA3	MULTISPECIES: acyl-CoA desaturase	3.619	1.8556	4.11e-14	6.92e-13	yes	up	ref_gene	mRNA	278.68	276.36	191.68	458.33	587.89	739.27	595.163	248.907
gene1227	bcrC	MULTISPECIES: phosphatase PAP2 family protein	2.374	1.24705	0.0152074	0.0352384	yes	up	ref_gene	mRNA	1.23	2.8	2.87	3.95	4.54	2.22	3.57	2.3
gene1260	pgaC	MULTISPECIES: poly-beta-1,6-N-acetyl-D-glucosamine synthase	2.089	1.06248	0.00102296	0.00332482	yes	up	ref_gene	mRNA	3.91	4.14	4.23	4.41	4.05	8.76	5.74	4.09333
gene1286	cvpA	MULTISPECIES: CvpA family protein	2.099	1.06995	0.000264668	0.000998358	yes	up	ref_gene	mRNA	19.7	22.55	14.02	22.35	21.01	35.14	26.1667	18.7567
gene1287	purF	MULTISPECIES: amidophosphoribosyltransferase	2.499	1.32123	3.78e-06	2e-05	yes	up	ref_gene	mRNA	15.3	24.1	15.29	30.9	23.75	36.24	30.2967	18.23
gene1296	-	MULTISPECIES: IS30 family transposase	8.771	3.13281	0.00316417	0.00887913	yes	up	ref_gene	mRNA	0.21	0.2	0.01	0.16	1.71	0.37	0.746667	0.14
gene1305	-	MULTISPECIES: hypothetical protein	13.546	3.75982	3.67e-51	1.31e-48	yes	up	ref_gene	mRNA	438.23	360.62	321.39	3745.42	3450.75	2638.06	3278.08	373.413
gene1313	-	MULTISPECIES: hemin uptake protein HemP	7.221	2.85227	1.75e-11	2.16e-10	yes	up	ref_gene	mRNA	3887.25	2755.75	6682.05	26182.9	25671.3	10308.4	20720.8	4441.68
gene1315	-	tetratricopeptide repeat protein	4.558	2.18831	1.37e-13	2.19e-12	yes	up	ref_gene	mRNA	5.52	4.31	4.79	9.96	14.93	19.11	14.6667	4.87333
gene1316	mrcB	MULTISPECIES: penicillin-binding protein 1B	2.702	1.43382	7.4e-12	9.61e-11	yes	up	ref_gene	mRNA	11.32	10.36	10.24	15.89	17.14	23.97	19	10.64
gene1323	yajO	MULTISPECIES: NADP(H)-dependent aldo-keto reductase	3.682	1.8803	7.97e-18	1.99e-16	yes	up	ref_gene	mRNA	18.76	15.39	16.87	35.16	35.62	53.29	41.3567	17.0067
gene1329	-	MULTISPECIES: rhodanese-like domain-containing protein	3.735	1.90104	1.6e-08	1.32e-07	yes	up	ref_gene	mRNA	5.22	5.72	8.32	10.8	18.92	17.83	15.85	6.42
gene1331	clpB	MULTISPECIES: ATP-dependent chaperone ClpB	2.701	1.43327	7.1e-13	1.06e-11	yes	up	ref_gene	mRNA	189.84	161.35	152.02	245.02	288.17	361.29	298.16	167.737
gene1356	-	MULTISPECIES: GNAT family N-acetyltransferase	3.031	1.59996	1.26e-05	6.14e-05	yes	up	ref_gene	mRNA	12.96	5.78	6.48	17.94	17.12	13.93	16.33	8.40667
gene1357	dinJ	MULTISPECIES: type II toxin-antitoxin system RelB/DinJ family antitoxin	2.16	1.11115	0.00948939	0.0234131	yes	up	ref_gene	mRNA	7.5	7.37	4.44	8.87	10.94	7.32	9.04333	6.43667
gene1364	lptD	MULTISPECIES: LPS-assembly protein LptD	2.947	1.5594	3.02e-15	5.58e-14	yes	up	ref_gene	mRNA	9.59	8.57	10.2	16.06	17.92	20.99	18.3233	9.45333
gene1367	gidB	MULTISPECIES: 16S rRNA (guanine(527)-N(7))-methyltransferase RsmG	2.035	1.02499	6.21e-05	0.000264524	yes	up	ref_gene	mRNA	15.81	19.05	13.31	20.77	21.44	22.19	21.4667	16.0567
gene1368	parA	MULTISPECIES: ParA family protein	2.411	1.26972	0.00021798	0.000834279	yes	up	ref_gene	mRNA	7.3	4.18	3.45	6.63	6.47	10.47	7.85667	4.97667
gene1398	aceB	MULTISPECIES: malate synthase G	5.317	2.4106	1.99e-20	6.29e-19	yes	up	ref_gene	mRNA	35.75	33.7	30.48	145.79	100.77	97.45	114.67	33.31
gene1400	-	MULTISPECIES: hypothetical protein	5.778	2.53062	3.77e-15	6.82e-14	yes	up	ref_gene	mRNA	344.04	294.19	263.99	1585.73	1049.65	731.23	1122.2	300.74
gene1408	gcdG	CaiB/BaiF CoA-transferase family protein	2.18	1.12438	0.000279264	0.00104537	yes	up	ref_gene	mRNA	2.29	2.12	2.1	3.61	2.37	3.34	3.10667	2.17
gene1410	-	MULTISPECIES: hypothetical protein	2.642	1.40136	0.00135339	0.0042372	yes	up	ref_gene	mRNA	3.46	3.97	6.35	11.01	6.68	6.08	7.92333	4.59333
gene1411	-	hypothetical protein	3.129	1.64555	0.00135537	0.0042372	yes	up	ref_gene	mRNA	3.62	3.61	3.73	14.17	3.98	3.77	7.30667	3.65333
gene1412	-	MULTISPECIES: hypothetical protein	3.974	1.99061	0.00620735	0.0161803	yes	up	ref_gene	mRNA	2.2	5.12	2.71	17.96	4.58	3.46	8.66667	3.34333
gene1414	-	hypothetical protein	8.785	3.13498	4.89e-07	3.04e-06	yes	up	ref_gene	mRNA	1.37	1.06	0.69	12.85	1.81	2.67	5.77667	1.04
gene1415	-	MULTISPECIES: DUF1071 domain-containing protein	12.501	3.64398	5.21e-07	3.22e-06	yes	up	ref_gene	mRNA	0.59	0.7	1.17	14.77	1.63	2.72	6.37333	0.82
gene1416	-	MULTISPECIES: hypothetical protein	15.427	3.94736	7.4e-05	0.000309298	yes	up	ref_gene	mRNA	0.63	1.17	0.29	16.59	2.3	1.79	6.89333	0.696667
gene1417	-	MULTISPECIES: hypothetical protein	10.821	3.43574	0.00165566	0.00505068	yes	up	ref_gene	mRNA	4.17	2.11	0.92	37.57	4.02	6.92	16.17	2.4
gene1421	-	hypothetical protein	2.566	1.35952	7.24e-11	8.14e-10	yes	up	ref_gene	mRNA	56.4	49.57	45.43	85.78	76.77	92.05	84.8667	50.4667
gene1422	-	hypothetical protein	3.763	1.91186	1.53e-09	1.44e-08	yes	up	ref_gene	mRNA	27.69	24.57	36.71	72.03	84.06	69.51	75.2	29.6567
gene1423	-	type II toxin-antitoxin system HicB family antitoxin	2.42	1.27485	4.62e-05	0.000202129	yes	up	ref_gene	mRNA	104.94	78.06	105.45	196.54	151.47	101.22	149.743	96.15
gene1428	-	hypothetical protein	4.427	2.14628	0.00907237	0.0225116	yes	up	ref_gene	mRNA	0.99	0.49	0.2	3.08	0.7	0.94	1.57333	0.56
gene1429	-	hypothetical protein	7.111	2.83009	0.000243599	0.000924216	yes	up	ref_gene	mRNA	1.65	2.71	1.15	16.8	4.52	4.3	8.54	1.83667
gene1430	-	hypothetical protein	17.769	4.15132	0.0107023	0.025853	yes	up	ref_gene	mRNA	0	0.76	0	4.72	2.78	2.26	3.25333	0.253333
gene1432	-	MULTISPECIES: hypothetical protein	6.386	2.67489	1.02e-05	5.02e-05	yes	up	ref_gene	mRNA	0.53	0.33	0.3	2.15	1.15	1.48	1.59333	0.386667
gene1434	-	MULTISPECIES: hypothetical protein	7.222	2.85246	0.00469157	0.0126408	yes	up	ref_gene	mRNA	0	0.13	0.68	1.39	1.55	0.98	1.30667	0.27
gene1435	-	MULTISPECIES: hypothetical protein	5.13	2.35894	0.0105187	0.0255037	yes	up	ref_gene	mRNA	0.68	1.89	0.63	7.13	1.68	1.92	3.57667	1.06667
gene1437	-	hypothetical protein	4.039	2.01392	0.0159357	0.0367093	yes	up	ref_gene	mRNA	0.77	0.52	0.7	2.69	0.77	1.8	1.75333	0.663333
gene1447	-	DUF2213 domain-containing protein	3.639	1.86335	0.00663515	0.0171927	yes	up	ref_gene	mRNA	0.34	0.23	0.16	0.59	0.3	0.85	0.58	0.243333
gene1449	-	DUF2184 domain-containing protein	2.263	1.17797	0.0131688	0.0310463	yes	up	ref_gene	mRNA	0.98	1.2	0.8	1.91	0.94	1.6	1.48333	0.993333
gene1457	-	MULTISPECIES: hypothetical protein	2.652	1.4073	0.0179028	0.040248	yes	up	ref_gene	mRNA	5.47	6.56	4.46	8.81	9.56	11.02	9.79667	5.49667
gene1460	sadA	phage tail protein	2.651	1.40638	2.67e-09	2.39e-08	yes	up	ref_gene	mRNA	2.03	1.61	1.93	3.23	3.35	3	3.19333	1.85667
gene1487	glnG	MULTISPECIES: nitrogen regulation protein NR(I)	2.318	1.21314	4.21e-05	0.000186224	yes	up	ref_gene	mRNA	13.78	16.23	7.89	17.76	17.93	22.26	19.3167	12.6333
gene1488	glnL	MULTISPECIES: nitrogen regulation protein NR(II)	3.997	1.99909	5.3e-16	1.08e-14	yes	up	ref_gene	mRNA	10.49	11.39	7.63	22.82	23.53	31.57	25.9733	9.83667
gene1501	-	MULTISPECIES: YbgF trimerization domain-containing protein	2.073	1.05162	5.42e-05	0.00023437	yes	up	ref_gene	mRNA	26.82	22.63	14.91	25.28	26.94	35.4	29.2067	21.4533
gene1502	recX	MULTISPECIES: regulatory protein RecX	2.009	1.00638	0.000375383	0.00135476	yes	up	ref_gene	mRNA	17.86	12	17.3	14.86	23.72	23.48	20.6867	15.72
gene1511	-	MULTISPECIES: DIP1984 family protein	2.804	1.4875	2.79e-15	5.21e-14	yes	up	ref_gene	mRNA	5433.9	5065.15	5861.88	9614.73	10150.4	10268.5	10011.2	5453.64
gene1530	eamB	LysE family translocator	5.075	2.34332	6.71e-07	4.09e-06	yes	up	ref_gene	mRNA	1.11	1.89	0.7	4.97	2.97	4.51	4.15	1.23333
gene1549	lptC	MULTISPECIES: LPS export ABC transporter periplasmic protein LptC	5.008	2.3242	1.48e-26	8.2e-25	yes	up	ref_gene	mRNA	59.41	43.61	43.96	134.76	168.75	177.98	160.497	48.9933
gene1550	lptA	MULTISPECIES: lipopolysaccharide transport periplasmic protein LptA	2.878	1.52518	4.28e-11	4.99e-10	yes	up	ref_gene	mRNA	79.41	50.91	57.68	100.64	112.27	141.56	118.157	62.6667
gene1551	lptB	MULTISPECIES: LPS export ABC transporter ATP-binding protein	2.21	1.14402	2.09e-07	1.42e-06	yes	up	ref_gene	mRNA	29.8	33.49	31.02	44.56	48	43.91	45.49	31.4367
gene1555	-	MULTISPECIES: O-methyltransferase	2.236	1.16103	5.35e-05	0.000232394	yes	up	ref_gene	mRNA	10.31	10.48	6.52	10.99	15.33	13.61	13.31	9.10333
gene1557	fdxA	MULTISPECIES: ferredoxin family protein	2.678	1.4214	1.19e-07	8.47e-07	yes	up	ref_gene	mRNA	161.99	193.74	118.68	280.41	220	342.75	281.053	158.137
gene1563	nfnB	oxygen-insensitive NAD(P)H nitroreductase	5.701	2.5113	6.25e-26	3.15e-24	yes	up	ref_gene	mRNA	15.62	19.33	17.42	68.98	54.63	73.5	65.7033	17.4567
gene1583	fadL	MULTISPECIES: outer membrane protein transport protein	2.022	1.01568	0.00240003	0.00701587	yes	up	ref_gene	mRNA	1.55	1.43	1.18	1.99	1.73	1.76	1.82667	1.38667
gene1587	pgk	MULTISPECIES: phosphoglycerate kinase	2.294	1.19774	1.05e-06	6.15e-06	yes	up	ref_gene	mRNA	10.1	11.9	8.1	14.2	14.73	16.52	15.15	10.0333
gene1611	-	MULTISPECIES: AarF/ABC1/UbiB kinase family protein	2.024	1.01753	1.19e-06	6.94e-06	yes	up	ref_gene	mRNA	32.48	31.65	26.14	33.75	39.91	46.64	40.1	30.09
gene1612	-	MULTISPECIES: hypothetical protein	6.532	2.70742	5.67e-20	1.75e-18	yes	up	ref_gene	mRNA	14.13	17.43	10.28	69.25	58.54	50.07	59.2867	13.9467
gene1638	fpr	MULTISPECIES: ferredoxin--NADP reductase	2.374	1.2474	5.3e-09	4.51e-08	yes	up	ref_gene	mRNA	88.28	74.06	87.65	126.15	140.71	119.29	128.717	83.33
gene1644	-	IS3 family transposase	3.32	1.73097	2.88e-08	2.27e-07	yes	up	ref_gene	mRNA	17.1	12.78	25.07	45.55	39.14	33.72	39.47	18.3167
gene1650	styA	styrene monooxygenase/indole monooxygenase family protein	2.195	1.13398	4.08e-05	0.000181251	yes	up	ref_gene	mRNA	2.87	3.3	3.01	4.47	3.82	5.01	4.43333	3.06
gene1651	-	MULTISPECIES: flavin reductase family protein	3.078	1.62201	1.07e-06	6.29e-06	yes	up	ref_gene	mRNA	4.55	4.08	4.65	6.9	8.92	11.16	8.99333	4.42667
gene1684	-	aromatic ring-hydroxylating dioxygenase subunit alpha	2.393	1.25887	0.0014753	0.00457879	yes	up	ref_gene	mRNA	1.58	0.81	1.3	1.97	1.38	2.45	1.93333	1.23
gene1685	-	MULTISPECIES: hypothetical protein	23.366	4.54633	0.0144325	0.0337822	yes	up	ref_gene	mRNA	0	0	0	0.59	0.77	1.17	0.843333	0
gene1692	fixJ	MULTISPECIES: response regulator	2.307	1.20597	2.15e-07	1.44e-06	yes	up	ref_gene	mRNA	39.65	23.13	33.2	46.7	44.85	52.46	48.0033	31.9933
gene1719	comR	DDE superendonuclease family protein	4.214	2.07528	3.08e-17	6.94e-16	yes	up	ref_gene	mRNA	16.59	15.59	21.62	46.74	51.28	50.8	49.6067	17.9333
gene1723	plsC	MULTISPECIES: 1-acyl-sn-glycerol-3-phosphate acyltransferase	2.307	1.2062	0.00134418	0.00421182	yes	up	ref_gene	mRNA	4.82	2.81	6.77	6.85	7.9	6.88	7.21	4.8
gene1740	lrp	MULTISPECIES: Lrp/AsnC ligand binding domain-containing protein	3.109	1.6363	2.73e-06	1.49e-05	yes	up	ref_gene	mRNA	7.14	4.69	7.97	8.52	15.27	16.75	13.5133	6.6
gene1742	-	hypothetical protein	2.286	1.19285	0.00208628	0.00618162	yes	up	ref_gene	mRNA	1.11	1.1	1.55	1.44	1.79	2.48	1.90333	1.25333
gene1804	fxsA	MULTISPECIES: FxsA family protein	4.421	2.14443	2e-09	1.86e-08	yes	up	ref_gene	mRNA	63.49	147.91	63.27	241.97	269.15	298.18	269.767	91.5567
gene1856	-	MULTISPECIES: phage terminase large subunit	2.34	1.22674	0.00404266	0.0110532	yes	up	ref_gene	mRNA	0.69	0.55	1.14	1.15	1.14	1.37	1.22	0.793333
gene1868	-	hypothetical protein	4.248	2.08669	0.000275449	0.00103208	yes	up	ref_gene	mRNA	1.48	1.35	2.49	3.95	4.61	6.5	5.02	1.77333
gene1892	-	ImmA/IrrE family metallo-endopeptidase	6.719	2.74818	1.76e-25	8.62e-24	yes	up	ref_gene	mRNA	104.89	93.06	66.8	300.4	341.05	537.57	393.007	88.25
gene1893	-	hypothetical protein	3.04	1.60401	1.42e-09	1.35e-08	yes	up	ref_gene	mRNA	84.82	56.08	92.71	174.33	147.09	139.29	153.57	77.87
gene1900	aldB	aldehyde dehydrogenase family protein	24.47	4.61294	5.13e-38	6.5e-36	yes	up	ref_gene	mRNA	110.03	80.81	37.33	1433.33	1091.4	1065.24	1196.66	76.0567
gene1901	acoR	transcriptional regulator	3.233	1.69284	5.24e-10	5.22e-09	yes	up	ref_gene	mRNA	24.55	20.39	19.76	56.84	42.55	35.4	44.93	21.5667
gene1902	ethA	alpha/beta hydrolase	2.489	1.31584	5.05e-08	3.85e-07	yes	up	ref_gene	mRNA	22.07	16.64	18.23	22.9	34.48	35.52	30.9667	18.98
gene1903	yiaY	MULTISPECIES: iron-containing alcohol dehydrogenase	22.901	4.51735	3.66e-40	5.31e-38	yes	up	ref_gene	mRNA	20.84	26.07	11.96	383.04	230.53	265.16	292.91	19.6233
gene1908	hinT	MULTISPECIES: HIT family protein	2.344	1.22868	2.78e-05	0.000127824	yes	up	ref_gene	mRNA	248.7	144.72	173.78	190.31	296.24	390.45	292.333	189.067
gene1911	phaC	alpha/beta fold hydrolase	2.861	1.51629	1.9e-07	1.3e-06	yes	up	ref_gene	mRNA	5.05	3.82	2.87	5.86	7.73	8.36	7.31667	3.91333
gene1920	trpB	MULTISPECIES: tryptophan synthase subunit beta	2.327	1.21859	6.77e-09	5.74e-08	yes	up	ref_gene	mRNA	21.26	19.06	18.83	25.37	27.66	37.87	30.3	19.7167
gene1938	ich-Y	MULTISPECIES: MaoC family dehydratase	2.078	1.05551	0.00112937	0.00362889	yes	up	ref_gene	mRNA	8.3	9.07	6.66	12.72	9.97	9.93	10.8733	8.01
gene1947	fumC	class II fumarate hydratase	10.458	3.3865	1.15e-16	2.49e-15	yes	up	ref_gene	mRNA	26.99	17.76	31.82	179.02	249.91	79.94	169.623	25.5233
gene1949	-	nitroreductase family protein	2.768	1.46881	8.68e-06	4.35e-05	yes	up	ref_gene	mRNA	6.68	5.25	6.47	6.7	13.1	13.75	11.1833	6.13333
gene1955	-	MULTISPECIES: hypothetical protein	8.954	3.1625	0.000131035	0.000529949	yes	up	ref_gene	mRNA	1.63	4.66	2.02	32.71	13.62	2.58	16.3033	2.77
gene1956	cydA	MULTISPECIES: cytochrome ubiquinol oxidase subunit I	2.532	1.34043	9.98e-08	7.15e-07	yes	up	ref_gene	mRNA	22.27	14.25	24.74	32.16	30.33	39.09	33.86	20.42
gene1957	cydB	MULTISPECIES: cytochrome d ubiquinol oxidase subunit II	3.112	1.63788	1.95e-16	4.08e-15	yes	up	ref_gene	mRNA	21.44	16.44	20.93	36.32	38.76	44.78	39.9533	19.6033
gene1961	-	MULTISPECIES: histidine phosphatase family protein	2.04	1.02834	0.00109303	0.00352337	yes	up	ref_gene	mRNA	7.22	7.1	5.79	6.31	8.1	12.88	9.09667	6.70333
gene1984	ycaO	MULTISPECIES: OsmC domain/YcaO domain-containing protein	2.446	1.29051	4.24e-08	3.27e-07	yes	up	ref_gene	mRNA	22.04	22.52	16.29	25.98	33.72	38.4	32.7	20.2833
gene1991	speC	type III PLP-dependent enzyme	4.395	2.13602	4.98e-07	3.09e-06	yes	up	ref_gene	mRNA	7.2	7.7	9.33	28.81	29.85	9.29	22.65	8.07667
gene1992	entB	MULTISPECIES: phosphopantetheine-binding protein	13.978	3.80512	2.74e-09	2.44e-08	yes	up	ref_gene	mRNA	2.66	3.42	5.76	44.53	49.64	16.75	36.9733	3.94667
gene1993	entB	isochorismatase family protein	37.92	5.24489	1.83e-22	6.84e-21	yes	up	ref_gene	mRNA	0.96	0.6	1.94	36.4	37.03	11.06	28.1633	1.16667
gene1994	entE	AMP-binding protein	138.279	7.11144	9.57e-16	1.87e-14	yes	up	ref_gene	mRNA	0.2	0.28	0.61	46.31	40.95	8.29	31.85	0.363333
gene1995	entC	isochorismate synthase	85.34	6.41515	8.78e-11	9.68e-10	yes	up	ref_gene	mRNA	0.66	0.67	3.48	113.76	120.02	28.8	87.5267	1.60333
gene1996	entA	MULTISPECIES: SDR family oxidoreductase	120.14	6.90857	9.97e-18	2.48e-16	yes	up	ref_gene	mRNA	4.06	3.94	13.75	616.97	820.06	242.52	559.85	7.25
gene1997	entF	condensation domain-containing protein	11.404	3.51144	2.74e-28	1.73e-26	yes	up	ref_gene	mRNA	6.1	5.51	8.12	48.77	62.74	33.58	48.3633	6.57667
gene1998	-	sulfite exporter TauE/SafE family protein	7.419	2.89116	4.87e-26	2.48e-24	yes	up	ref_gene	mRNA	20.7	22.19	15.6	71.8	82.19	135.29	96.4267	19.4967
gene1999	rutF	MULTISPECIES: flavin reductase	15.971	3.9974	5.5e-45	1.03e-42	yes	up	ref_gene	mRNA	27.51	36.99	18.91	258.43	269.67	353.69	293.93	27.8033
gene2000	metE	MULTISPECIES: methionine synthase	21.301	4.41284	8.23e-34	7.17e-32	yes	up	ref_gene	mRNA	58.73	49.11	20.41	447.49	519.45	839.34	602.093	42.75
gene2001	-	MULTISPECIES: DUF1852 family protein	45.175	5.49746	3.64e-37	4.2e-35	yes	up	ref_gene	mRNA	92.8	74.24	22.22	1292.28	1624.56	2738.99	1885.28	63.0867
gene2007	-	DUF2147 domain-containing protein	2.726	1.44697	0.000155361	0.000619391	yes	up	ref_gene	mRNA	35.28	18.54	60.54	68.23	58.5	78.84	68.5233	38.12
gene2008	ldcA	LD-carboxypeptidase	2.297	1.20001	9.88e-06	4.89e-05	yes	up	ref_gene	mRNA	3.69	2.75	3.81	4.4	4.73	6.37	5.16667	3.41667
gene2009	-	enoyl-CoA hydratase/isomerase family protein	4.387	2.1332	2.86e-07	1.87e-06	yes	up	ref_gene	mRNA	4.41	5.73	5.14	24.36	9.21	9.77	14.4467	5.09333
gene2010	paaF	MULTISPECIES: enoyl-CoA hydratase	5.001	2.32218	5.73e-07	3.53e-06	yes	up	ref_gene	mRNA	0.97	0.98	1.21	5.07	2.58	2.62	3.42333	1.05333
gene2011	bcd	MULTISPECIES: acyl-CoA dehydrogenase family protein	9.452	3.24066	2.4e-15	4.51e-14	yes	up	ref_gene	mRNA	1.05	1.22	1.68	11.94	6.8	5.43	8.05667	1.31667
gene2012	acs	MULTISPECIES: AMP-binding protein	2.037	1.02626	0.00712293	0.018272	yes	up	ref_gene	mRNA	1.01	2.04	1.17	2.02	1.73	1.94	1.89667	1.40667
gene2015	dmlR	MULTISPECIES: LysR family transcriptional regulator	4.248	2.08669	1.73e-13	2.72e-12	yes	up	ref_gene	mRNA	2.67	2.32	2.62	6.92	6.88	7.37	7.05667	2.53667
gene2016	dsbG	thiol:disulfide interchange protein DsbG	2.559	1.35569	0.00116459	0.0037265	yes	up	ref_gene	mRNA	3.35	5.1	2.12	5.53	3.9	8.75	6.06	3.52333
gene2017	ccmG	MULTISPECIES: TlpA disulfide reductase family protein	2.706	1.43631	0.000218355	0.0008349	yes	up	ref_gene	mRNA	1.21	1.79	1.79	2.87	2.66	3.06	2.86333	1.59667
gene2018	dsbD	protein-disulfide reductase DsbD	2.978	1.57458	3.11e-10	3.22e-09	yes	up	ref_gene	mRNA	2.96	2.11	2.92	4.76	4.64	6.2	5.2	2.66333
gene2028	-	MULTISPECIES: GDSL-type esterase/lipase family protein	2.231	1.15759	2.63e-05	0.000121337	yes	up	ref_gene	mRNA	8.44	6.38	9.43	9.3	10.16	16.42	11.96	8.08333
gene2029	-	MULTISPECIES: DUF459 domain-containing protein	2.508	1.32681	0.0104959	0.0254957	yes	up	ref_gene	mRNA	0.48	0.56	0.71	0.76	0.8	1.38	0.98	0.583333
gene2035	cidA	MULTISPECIES: CidA/LrgA family protein	3.304	1.72429	0.0177525	0.0400018	yes	up	ref_gene	mRNA	1.11	1.28	1.28	2.64	2.5	2.89	2.67667	1.22333
gene2038	cobC	MULTISPECIES: histidine phosphatase family protein	2.451	1.2932	0.00334753	0.00932034	yes	up	ref_gene	mRNA	4.17	2.43	1.82	4.85	2.83	5.82	4.5	2.80667
gene2048	-	hypothetical protein	2.497	1.32023	0.000109553	0.000448618	yes	up	ref_gene	mRNA	5.71	4.59	5.38	8.35	9.27	7.86	8.49333	5.22667
gene2050	aroQ	MULTISPECIES: type II 3-dehydroquinate dehydratase	2.354	1.23517	7.36e-07	4.47e-06	yes	up	ref_gene	mRNA	57.57	39.09	40.29	80.16	64.31	64.06	69.51	45.65
gene2051	accB	MULTISPECIES: acetyl-CoA carboxylase biotin carboxyl carrier protein	5.057	2.3383	7.18e-25	3.13e-23	yes	up	ref_gene	mRNA	29.2	25.99	22.74	87.46	78.76	92.24	86.1533	25.9767
gene2052	accC	MULTISPECIES: acetyl-CoA carboxylase biotin carboxylase subunit	4.03	2.01062	8.85e-20	2.71e-18	yes	up	ref_gene	mRNA	41.38	49.86	40.26	122.85	105.9	119.2	115.983	43.8333
gene2061	ybfF	MULTISPECIES: alpha/beta fold hydrolase	2.763	1.46631	3.78e-09	3.31e-08	yes	up	ref_gene	mRNA	10.67	7.08	8.76	16.35	15.22	16.03	15.8667	8.83667
gene2062	tyrB	amino acid aminotransferase	3.477	1.79798	2.03e-10	2.16e-09	yes	up	ref_gene	mRNA	48.48	63.09	41.28	142.66	100.93	103.39	115.66	50.95
gene2064	frmA	MULTISPECIES: S-(hydroxymethyl)glutathione dehydrogenase/class III alcohol dehydrogenase	2.895	1.53332	4.83e-08	3.7e-07	yes	up	ref_gene	mRNA	4.66	5.22	3.19	7.4	8.15	9.35	8.3	4.35667
gene2073	benC-xylZ	benzoate 1,2-dioxygenase electron transfer component BenC	2.464	1.30084	1.3e-06	7.49e-06	yes	up	ref_gene	mRNA	3.9	3.63	3.31	5.69	6	5.73	5.80667	3.61333
gene2075	benE	MULTISPECIES: benzoate/H(+) symporter BenE	2.037	1.02653	0.000483711	0.0016958	yes	up	ref_gene	mRNA	3.91	5.13	3.14	5.44	5.13	5.77	5.44667	4.06
gene2097	czcD	cation transporter	2.164	1.1138	0.0160958	0.0370128	yes	up	ref_gene	mRNA	1.48	1.2	1.55	1.88	1.18	3.07	2.04333	1.41
gene2099	arsH	MULTISPECIES: arsenical resistance protein ArsH	2.604	1.38091	1.86e-06	1.03e-05	yes	up	ref_gene	mRNA	6.17	4.61	6.58	8.7	7.9	13.31	9.97	5.78667
gene2125	-	MULTISPECIES: alpha/beta hydrolase	3.025	1.5971	8.96e-05	0.00037119	yes	up	ref_gene	mRNA	3.73	3.85	2.63	3.88	4.61	12.46	6.98333	3.40333
gene2131	btuE	MULTISPECIES: glutathione peroxidase	2.392	1.25813	3.25e-06	1.74e-05	yes	up	ref_gene	mRNA	22.05	17.82	20.38	38.27	25.68	29.92	31.29	20.0833
gene2132	msrB	MULTISPECIES: peptide-methionine (R)-S-oxide reductase MsrB	2.824	1.49788	7.91e-06	3.98e-05	yes	up	ref_gene	mRNA	18.26	9.99	8.96	20.85	19.62	28.17	22.88	12.4033
gene2133	alaA	MULTISPECIES: pyridoxal phosphate-dependent aminotransferase	2.603	1.38005	2.05e-09	1.9e-08	yes	up	ref_gene	mRNA	27.5	27.94	19.29	39.35	39.33	49.31	42.6633	24.91
gene2143	lip	MULTISPECIES: alpha/beta fold hydrolase	2.383	1.25265	3.58e-08	2.81e-07	yes	up	ref_gene	mRNA	9.7	7.2	9.3	10.92	14.48	15.49	13.63	8.73333
gene2145	catB	MULTISPECIES: muconate/chloromuconate family cycloisomerase	2.486	1.31396	0.000976812	0.00319551	yes	up	ref_gene	mRNA	2.03	1.47	2.88	4.61	3.06	2.58	3.41667	2.12667
gene2146	catC	MULTISPECIES: muconolactone Delta-isomerase	2.103	1.07239	0.0176144	0.0398279	yes	up	ref_gene	mRNA	4.97	4.97	3.7	6.24	7.5	4.91	6.21667	4.54667
gene2147	catA	MULTISPECIES: catechol 1,2-dioxygenase	3.601	1.84858	1.36e-07	9.55e-07	yes	up	ref_gene	mRNA	3.69	5.44	3.14	12.57	8.37	7.92	9.62	4.09
gene2148	pcaI	3-oxoacid CoA-transferase subunit A	3.223	1.68827	1.65e-05	7.87e-05	yes	up	ref_gene	mRNA	2.18	3.14	2.16	6.61	3.59	5.71	5.30333	2.49333
gene2149	pcaJ	3-oxoacid CoA-transferase subunit B	2.458	1.29751	0.00430155	0.0116995	yes	up	ref_gene	mRNA	1.46	3.04	2.06	3.8	4.03	2.76	3.53	2.18667
gene2150	pcaF	MULTISPECIES: 3-oxoadipyl-CoA thiolase	2.891	1.53175	3.06e-07	1.99e-06	yes	up	ref_gene	mRNA	3.43	4.27	2.49	6.76	5.32	7.35	6.47667	3.39667
gene2151	pcaD	MULTISPECIES: 3-oxoadipate enol-lactonase	2.279	1.18815	4.1e-06	2.16e-05	yes	up	ref_gene	mRNA	54.05	81.93	57.57	83.91	99.25	109.13	97.43	64.5167
gene2172	prpC	MULTISPECIES: 2-methylcitrate synthase	3.53	1.81981	3.96e-08	3.08e-07	yes	up	ref_gene	mRNA	68.89	69.66	44.65	199.75	107.15	110.78	139.227	61.0667
gene2185	czcB	efflux RND transporter periplasmic adaptor subunit	2.813	1.49192	0.00211868	0.00626818	yes	up	ref_gene	mRNA	0.86	0.66	0.69	1.05	0.78	2.35	1.39333	0.736667
gene2186	czcC	TolC family protein	2.23	1.15735	0.00257149	0.00743401	yes	up	ref_gene	mRNA	1.82	0.99	0.96	1.33	2.01	2.12	1.82	1.25667
gene2187	-	cation transporter	2.06	1.04293	4.18e-05	0.000185094	yes	up	ref_gene	mRNA	34.57	29.85	22.25	40.89	35.26	40.45	38.8667	28.89
gene2203	rbsK	adenosine kinase	2.431	1.28182	1.03e-06	6.05e-06	yes	up	ref_gene	mRNA	23.08	17.34	13.17	23.23	26.17	36.22	28.54	17.8633
gene2219	-	efflux RND transporter permease subunit	2.044	1.03127	9.16e-06	4.57e-05	yes	up	ref_gene	mRNA	9.85	7.96	7.13	9.5	9.5	14.63	11.21	8.31333
gene2226	ladA	MULTISPECIES: SfnB family sulfur acquisition oxidoreductase	4.961	2.31061	4.3e-09	3.72e-08	yes	up	ref_gene	mRNA	0.61	0.86	0.56	2.29	2.15	2.2	2.21333	0.676667
gene2227	ladA	MULTISPECIES: SfnB family sulfur acquisition oxidoreductase	3.133	1.64763	4.32e-05	0.000190417	yes	up	ref_gene	mRNA	1.43	0.76	0.82	1.43	2.06	2.66	2.05	1.00333
gene2228	ladA	LLM class flavin-dependent oxidoreductase	4.677	2.22573	2.95e-07	1.93e-06	yes	up	ref_gene	mRNA	0.44	0.51	0.59	1	1.84	1.93	1.59	0.513333
gene2229	metQ	MetQ/NlpA family ABC transporter substrate-binding protein	7.665	2.93824	0.00514001	0.0136985	yes	up	ref_gene	mRNA	0	0.16	0.11	0.22	0.52	0.68	0.473333	0.09
gene2232	metI	MULTISPECIES: methionine ABC transporter permease	5.376	2.42648	0.000519849	0.00180635	yes	up	ref_gene	mRNA	0.59	0.44	0.18	1.63	1.16	1.39	1.39333	0.403333
gene2234	-	haloacid dehalogenase type II	11.928	3.57629	6.77e-30	4.5e-28	yes	up	ref_gene	mRNA	1.97	2.14	1.42	14.77	13.12	15.31	14.4	1.84333
gene2235	ychF	MULTISPECIES: redox-regulated ATPase YchF	2.161	1.1115	9.42e-06	4.68e-05	yes	up	ref_gene	mRNA	22.64	28.51	18.16	30.44	33.16	34.99	32.8633	23.1033
gene2241	iscR	MULTISPECIES: Rrf2 family transcriptional regulator	2.868	1.52015	2.73e-12	3.78e-11	yes	up	ref_gene	mRNA	402.49	365.23	323.68	776.32	591.55	674.96	680.943	363.8
gene2242	iscS	MULTISPECIES: IscS subfamily cysteine desulfurase	3.328	1.73474	2.37e-09	2.16e-08	yes	up	ref_gene	mRNA	150.04	151.57	106.62	373.58	276.76	227.06	292.467	136.077
gene2243	iscU	MULTISPECIES: Fe-S cluster assembly scaffold IscU	3.242	1.69669	2.51e-10	2.65e-09	yes	up	ref_gene	mRNA	242.91	369.63	214.43	559.98	617.39	591.41	589.593	275.657
gene2244	iscA	MULTISPECIES: iron-sulfur cluster assembly protein IscA	2.474	1.30698	0.000977198	0.00319551	yes	up	ref_gene	mRNA	127.87	318.62	126.13	398.2	299.78	240.27	312.75	190.873
gene2245	hscB	MULTISPECIES: Fe-S protein assembly co-chaperone HscB	2.573	1.36332	2.28e-06	1.26e-05	yes	up	ref_gene	mRNA	13.34	17.07	19.11	32.1	27.56	23.63	27.7633	16.5067
gene2246	hscA	MULTISPECIES: Fe-S protein assembly chaperone HscA	2.714	1.44038	3.9e-08	3.04e-07	yes	up	ref_gene	mRNA	10.28	15.93	11.84	23.04	20.13	25.24	22.8033	12.6833
gene2253	-	MULTISPECIES: glutathione S-transferase N-terminal domain-containing protein	2.205	1.14069	5.52e-06	2.86e-05	yes	up	ref_gene	mRNA	14.86	11.28	11.38	20.39	15.89	17.48	17.92	12.5067
gene2260	pfpI	MULTISPECIES: DJ-1/PfpI/YhbO family deglycase/protease	2.476	1.30807	7.76e-05	0.000323017	yes	up	ref_gene	mRNA	29.63	16.03	41.53	38.75	47.8	55.13	47.2267	29.0633
gene2265	-	hypothetical protein	4.205	2.0722	0.00476208	0.0127956	yes	up	ref_gene	mRNA	0.6	0.32	0.66	2.12	1.05	1.13	1.43333	0.526667
gene2277	-	tyrosine-type recombinase/integrase	3.043	1.60526	3.82e-05	0.000170309	yes	up	ref_gene	mRNA	1.92	1.32	3.49	4.04	3.48	6.07	4.53	2.24333
gene2283	-	MULTISPECIES: CstA-like transporter-associated (seleno)protein	3.895	1.9617	1.1e-09	1.06e-08	yes	up	ref_gene	mRNA	18.43	29.09	27.1	78.44	58.33	55.73	64.1667	24.8733
gene2284	cstA	MULTISPECIES: carbon starvation CstA family protein	2.577	1.36581	3.62e-09	3.17e-08	yes	up	ref_gene	mRNA	19.81	19.07	16.1	35.76	26.41	30.21	30.7933	18.3267
gene2290	-	MULTISPECIES: bile acid:sodium symporter family protein	3.217	1.68571	5.39e-05	0.000233847	yes	up	ref_gene	mRNA	3.13	4	3.6	11.8	6.2	4.23	7.41	3.57667
gene2292	ampG	MFS transporter	3.613	1.85301	1.17e-17	2.89e-16	yes	up	ref_gene	mRNA	5.19	4.96	4.41	12.1	9.81	12.56	11.49	4.85333
gene2299	-	MULTISPECIES: Rossmann-like and DUF2520 domain-containing protein	2.095	1.06693	0.000148054	0.000593274	yes	up	ref_gene	mRNA	7.24	4.57	5.18	8.24	7.38	7.43	7.68333	5.66333
gene2308	ahpC	alkyl hydroperoxide reductase subunit C	2.431	1.28128	0.000606257	0.00206275	yes	up	ref_gene	mRNA	200.99	360.18	590.82	662.08	634.39	546.99	614.487	383.997
gene2328	-	VIT family protein	3.403	1.76684	2.09e-07	1.42e-06	yes	up	ref_gene	mRNA	11.53	10.68	15.3	31.4	33.47	17.37	27.4133	12.5033
gene2332	npd	MULTISPECIES: nitronate monooxygenase	3.204	1.67969	3.21e-18	8.45e-17	yes	up	ref_gene	mRNA	39.65	40.01	34.93	75.31	80.7	84.63	80.2133	38.1967
gene2334	-	MULTISPECIES: DUF4291 domain-containing protein	2.536	1.34238	0.00409941	0.0111913	yes	up	ref_gene	mRNA	20.59	13.24	11.82	26.95	23.15	26.82	25.64	15.2167
gene2350	hepA	RNA polymerase-associated protein RapA	2.249	1.16901	2.67e-07	1.78e-06	yes	up	ref_gene	mRNA	25.75	32.74	24.17	36.92	39.36	46.58	40.9533	27.5533
gene2354	-	DUF1615 family protein	2.172	1.11921	1.13e-06	6.62e-06	yes	up	ref_gene	mRNA	19.48	15.3	13.59	19.23	21.29	28.58	23.0333	16.1233
gene2367	uvrB	excinuclease ABC subunit UvrB	5.524	2.4656	1.81e-19	5.38e-18	yes	up	ref_gene	mRNA	12.34	17.28	9.67	47.53	44.37	51.25	47.7167	13.0967
gene2371	-	-	2.233	1.15912	0.0072069	0.0184307	yes	up	ref_gene	mRNA	4.24	3	3.75	3.11	6.31	6.72	5.38	3.66333
gene2379	-	MULTISPECIES: M48 family metallopeptidase	4.224	2.07851	6.3e-16	1.26e-14	yes	up	ref_gene	mRNA	121.03	119.41	178.19	331.94	343.58	498.6	391.373	139.543
gene2396	alr	alanine racemase	2.666	1.41485	1.18e-06	6.88e-06	yes	up	ref_gene	mRNA	27.29	25.96	13.34	35.25	38.5	42.45	38.7333	22.1967
gene2398	tgpA	MULTISPECIES: transglutaminase family protein	7.404	2.88825	2.98e-19	8.48e-18	yes	up	ref_gene	mRNA	2.63	2.4	2.35	11.98	14.01	9.35	11.78	2.46
gene2399	-	MULTISPECIES: alpha-E domain-containing protein	11.786	3.55897	1.77e-39	2.49e-37	yes	up	ref_gene	mRNA	4.11	3.78	3.68	25.55	31.63	32.27	29.8167	3.85667
gene2400	gshA	MULTISPECIES: circularly permuted type 2 ATP-grasp protein	5.681	2.50605	1.8e-26	9.81e-25	yes	up	ref_gene	mRNA	9.27	8.63	11.36	35.24	39.41	33.74	36.13	9.75333
gene2401	-	MULTISPECIES: WYL domain-containing protein	2.11	1.07695	2.9e-06	1.56e-05	yes	up	ref_gene	mRNA	17.71	15.14	18.07	18.53	22.12	30.39	23.68	16.9733
gene2416	ahcY	adenosylhomocysteinase	2.54	1.3446	5.05e-08	3.85e-07	yes	up	ref_gene	mRNA	71.72	73.18	50.24	83.8	111.06	132.36	109.073	65.0467
gene2443	-	MULTISPECIES: hypothetical protein	2.991	1.58081	9.49e-10	9.28e-09	yes	up	ref_gene	mRNA	92.96	55.27	87.52	161.33	158.07	135.87	151.757	78.5833
gene2445	serC	3-phosphoserine/phosphohydroxythreonine transaminase	3.654	1.86954	7.71e-12	9.99e-11	yes	up	ref_gene	mRNA	12.53	8.22	7.08	18.72	19.14	28.9	22.2533	9.27667
gene2462	ybgC	MULTISPECIES: tol-pal system-associated acyl-CoA thioesterase	2.748	1.45826	6.48e-06	3.33e-05	yes	up	ref_gene	mRNA	17.33	28.22	14.02	32.9	39.3	35.61	35.9367	19.8567
gene2463	tolQ	MULTISPECIES: protein TolQ	2.451	1.29312	3.16e-08	2.49e-07	yes	up	ref_gene	mRNA	17.83	18.45	16.07	23.06	26.78	35.03	28.29	17.45
gene2464	tolR	MULTISPECIES: protein TolR	3.393	1.76255	8.29e-10	8.15e-09	yes	up	ref_gene	mRNA	15.57	13.77	13.06	24.51	27.74	43.14	31.7967	14.1333
gene2465	tolA	cell envelope integrity protein TolA	3.552	1.82868	8.98e-13	1.32e-11	yes	up	ref_gene	mRNA	8.86	7.03	6.72	13.97	14.71	24.52	17.7333	7.53667
gene2512	-	hypothetical protein	2.541	1.34514	2.73e-06	1.49e-05	yes	up	ref_gene	mRNA	20.3	15.87	22.71	31.12	25.12	42.82	33.02	19.6267
gene2526	fadH	MULTISPECIES: NADPH-dependent 2,4-dienoyl-CoA reductase	2.995	1.58279	1e-15	1.93e-14	yes	up	ref_gene	mRNA	6.14	6	5.93	11.47	11.02	13.05	11.8467	6.02333
gene2529	dld	MULTISPECIES: D-lactate dehydrogenase	2.081	1.05733	3.45e-06	1.84e-05	yes	up	ref_gene	mRNA	6.44	6.51	5.38	8.46	7.12	9.53	8.37	6.11
gene2530	lldD	MULTISPECIES: FMN-dependent L-lactate dehydrogenase LldD	2.404	1.26568	3.32e-07	2.13e-06	yes	up	ref_gene	mRNA	8.34	8.21	7.21	13.44	12.64	11.07	12.3833	7.92
gene2531	lldR	transcriptional regulator LldR	2.129	1.0899	3.62e-08	2.84e-07	yes	up	ref_gene	mRNA	28.73	27.61	28.78	37.94	37.06	44.09	39.6967	28.3733
gene2532	lldP	L-lactate permease	7.251	2.85824	1.72e-19	5.18e-18	yes	up	ref_gene	mRNA	3.01	2.42	3.98	19.5	12.01	12.73	14.7467	3.13667
gene2570	sohB	MULTISPECIES: protease SohB	2.648	1.40506	7.64e-08	5.58e-07	yes	up	ref_gene	mRNA	42.07	30.47	52.37	77.35	70.03	67.74	71.7067	41.6367
gene2572	argD	MULTISPECIES: aspartate aminotransferase family protein	2.409	1.26841	3.2e-09	2.83e-08	yes	up	ref_gene	mRNA	37.26	36.62	27.56	48.54	52.37	59.52	53.4767	33.8133
gene2573	aaeR	MULTISPECIES: LysR family transcriptional regulator	2.15	1.10433	0.00811795	0.0204934	yes	up	ref_gene	mRNA	12.91	25.98	8.02	27.69	19.76	18.78	22.0767	15.6367
gene2574	nlpD	MULTISPECIES: peptidoglycan DD-metalloendopeptidase family protein	2.489	1.31564	1.38e-06	7.94e-06	yes	up	ref_gene	mRNA	13.11	11.43	19.29	21.09	22.02	28.99	24.0333	14.61
gene2575	surE	MULTISPECIES: 5'/3'-nucleotidase SurE	3.216	1.68536	7.37e-08	5.42e-07	yes	up	ref_gene	mRNA	12.5	11.04	22.87	33.01	29.62	35.58	32.7367	15.47
gene2576	-	MULTISPECIES: hypothetical protein	2.431	1.28147	0.00353591	0.00977545	yes	up	ref_gene	mRNA	129.95	65.03	294.23	268.67	249.01	266.71	261.463	163.07
gene2577	dacC	MULTISPECIES: D-alanyl-D-alanine carboxypeptidase PBP5/6	2.76	1.46482	4.81e-09	4.11e-08	yes	up	ref_gene	mRNA	25.87	20.02	15.75	32.02	41.76	36.76	36.8467	20.5467
gene2579	tolB	MULTISPECIES: Tol-Pal system beta propeller repeat protein TolB	2.364	1.24141	1.21e-07	8.6e-07	yes	up	ref_gene	mRNA	23.78	16.44	26.02	31.89	31.39	39.35	34.21	22.08
gene2580	pal	MULTISPECIES: peptidoglycan-associated lipoprotein Pal	3.42	1.77384	3.04e-11	3.65e-10	yes	up	ref_gene	mRNA	44.15	40.57	29.93	69.91	70.77	119.29	86.6567	38.2167
gene2592	-	MULTISPECIES: capsule assembly Wzi family protein	2.277	1.1872	1.05e-08	8.82e-08	yes	up	ref_gene	mRNA	11.04	10.83	11.24	16.74	16.18	16.37	16.43	11.0367
gene2603	mtgA	MULTISPECIES: monofunctional biosynthetic peptidoglycan transglycosylase	2.103	1.07236	3.15e-05	0.000141741	yes	up	ref_gene	mRNA	6.24	8.13	7.18	10.19	9.28	10.38	9.95	7.18333
gene2610	tgs	wax ester/triacylglycerol synthase family O-acyltransferase	3.529	1.81937	1.23e-14	2.14e-13	yes	up	ref_gene	mRNA	24.89	24.31	17.47	41.8	50.43	62.99	51.74	22.2233
gene2612	cafA	MULTISPECIES: ribonuclease G	2.246	1.16756	5.18e-08	3.94e-07	yes	up	ref_gene	mRNA	7.68	6.07	6.86	9.46	9.21	11.7	10.1233	6.87
gene2623	-	lysozyme inhibitor LprI family protein	2.753	1.46109	0.00134269	0.00421054	yes	up	ref_gene	mRNA	11.84	8.68	11.61	8.21	17.81	33.46	19.8267	10.71
gene2624	-	MULTISPECIES: hypothetical protein	2.25	1.16961	0.00687372	0.0177639	yes	up	ref_gene	mRNA	12.4	5.9	9.42	7.31	10.49	23.82	13.8733	9.24
gene2628	cutF	copper resistance protein NlpE	2.303	1.20338	0.00169738	0.00516096	yes	up	ref_gene	mRNA	11.46	4.96	13.77	13.46	12.68	19.64	15.26	10.0633
gene2629	aceA	MULTISPECIES: isocitrate lyase	42.591	5.41248	3.02e-104	5.92e-101	yes	up	ref_gene	mRNA	87.52	77.21	57.7	2403.39	1807.43	1937.95	2049.59	74.1433
gene2640	greB	transcription elongation factor GreAB	6.062	2.59971	2.71e-09	2.42e-08	yes	up	ref_gene	mRNA	8.52	9.69	11.65	65.32	31.37	19.92	38.87	9.95333
gene2655	htpX	MULTISPECIES: protease HtpX	7.368	2.88121	8.99e-21	2.96e-19	yes	up	ref_gene	mRNA	30.52	57.56	33.15	199.19	204.54	185.46	196.397	40.41
gene2661	dgkA	MULTISPECIES: diacylglycerol kinase	9.055	3.17873	1.56e-09	1.46e-08	yes	up	ref_gene	mRNA	1.78	2.47	2.74	19.78	12.7	8.97	13.8167	2.33
gene2664	groEL	MULTISPECIES: chaperonin GroEL	11.098	3.47224	2.04e-19	6.01e-18	yes	up	ref_gene	mRNA	82.64	196.93	73.71	835.87	686.48	1115.04	879.13	117.76
gene2665	groES	MULTISPECIES: co-chaperone GroES	13.398	3.74393	1.25e-17	3.08e-16	yes	up	ref_gene	mRNA	46.35	121.7	30.01	634.76	465.69	662.9	587.783	66.02
gene2671	kgtP	MFS transporter	4.392	2.13489	1.09e-10	1.19e-09	yes	up	ref_gene	mRNA	1.83	2.48	1.65	4.4	4.87	8.31	5.86	1.98667
gene2683	ftsH	MULTISPECIES: ATP-dependent zinc metalloprotease FtsH	2.323	1.21583	1.15e-06	6.74e-06	yes	up	ref_gene	mRNA	169.7	206.81	129.19	249.36	265.71	254.9	256.657	168.567
gene2692	-	MULTISPECIES: hypothetical protein	2.744	1.45652	2.69e-06	1.47e-05	yes	up	ref_gene	mRNA	121.21	117.68	164.29	327.66	216.72	196.46	246.947	134.393
gene2698	-	MULTISPECIES: hypothetical protein	2.568	1.36041	7.05e-07	4.29e-06	yes	up	ref_gene	mRNA	61.86	30.99	41.23	72.37	78.07	72.01	74.15	44.6933
gene2700	tauD	MULTISPECIES: taurine dioxygenase	2.595	1.37572	1.33e-05	6.47e-05	yes	up	ref_gene	mRNA	8.64	6.34	5.77	7.28	12.59	15.62	11.83	6.91667
gene2701	tauC	MULTISPECIES: taurine ABC transporter permease TauC	4.315	2.10939	3.63e-10	3.7e-09	yes	up	ref_gene	mRNA	4.69	4.17	2.33	8.69	12.8	9.85	10.4467	3.73
gene2702	tauB	MULTISPECIES: ATP-binding cassette domain-containing protein	4.356	2.12304	3.29e-09	2.91e-08	yes	up	ref_gene	mRNA	4.23	2.38	2.73	5.44	10.18	10.96	8.86	3.11333
gene2703	tauA	taurine ABC transporter substrate-binding protein	5.042	2.33395	6.85e-16	1.36e-14	yes	up	ref_gene	mRNA	5.27	4.18	4.38	10.32	18.54	16.76	15.2067	4.61
gene2710	lon	endopeptidase La	12.254	3.61519	2.43e-32	1.87e-30	yes	up	ref_gene	mRNA	136.95	217.7	109.79	1328.91	1238.29	1173.23	1246.81	154.813
gene2714	hslJ	MULTISPECIES: META and DUF4377 domain-containing protein	5.462	2.44938	3.4e-24	1.45e-22	yes	up	ref_gene	mRNA	16.69	11.56	15.6	57.99	44.72	53.2	51.97	14.6167
gene2732	pdhD	MULTISPECIES: dihydrolipoyl dehydrogenase	2.146	1.10144	0.000178575	0.00070125	yes	up	ref_gene	mRNA	133.46	185.03	89.18	184.65	179.99	213.03	192.557	135.89
gene2739	gltA	MULTISPECIES: citrate synthase	2.037	1.02659	5.5e-05	0.000237238	yes	up	ref_gene	mRNA	377.98	482.91	317.45	586.09	454.77	535.29	525.383	392.78
gene2744	fabG	MULTISPECIES: SDR family NAD(P)-dependent oxidoreductase	2.429	1.28064	6.73e-05	0.000284205	yes	up	ref_gene	mRNA	4.04	3.36	2.34	5.26	5.01	5.13	5.13333	3.24667
gene2760	bamD	MULTISPECIES: outer membrane protein assembly factor BamD	2.044	1.03152	5.95e-08	4.45e-07	yes	up	ref_gene	mRNA	39.9	34.33	33.2	42.2	46.77	55.18	48.05	35.81
gene2773	panD	MULTISPECIES: aspartate 1-decarboxylase	3.553	1.82915	2.52e-19	7.26e-18	yes	up	ref_gene	mRNA	103.5	109.18	95.16	248.97	230.51	236.63	238.703	102.613
gene2780	dicA	MULTISPECIES: DNA-binding protein	2.113	1.07926	7.18e-05	0.00030062	yes	up	ref_gene	mRNA	24.94	17.69	18.58	33.23	23.61	27.18	28.0067	20.4033
gene2784	-	adenylate/guanylate cyclase domain-containing protein	3.04	1.60406	2.27e-10	2.41e-09	yes	up	ref_gene	mRNA	93.59	65.61	105.04	195.52	165.31	159.79	173.54	88.08
gene2794	scoA	MULTISPECIES: CoA transferase subunit A	2.568	1.36074	0.000397474	0.00141496	yes	up	ref_gene	mRNA	3.59	2.51	1.73	4.12	4.81	4.04	4.32333	2.61
gene2795	scoB	MULTISPECIES: 3-oxoacid CoA-transferase subunit B	2.491	1.31648	0.00312355	0.008784	yes	up	ref_gene	mRNA	1.61	1.36	1.48	2.47	2.11	2.69	2.42333	1.48333
gene2796	emrB	MULTISPECIES: DHA2 family efflux MFS transporter permease subunit	2.085	1.06021	9.71e-05	0.00039966	yes	up	ref_gene	mRNA	4.55	4.69	3.05	5.64	5.41	5.73	5.59333	4.09667
gene2797	emrA	HlyD family efflux transporter periplasmic adaptor subunit	2.653	1.4075	4.75e-06	2.49e-05	yes	up	ref_gene	mRNA	3.27	3.37	1.96	4.28	4.91	5.82	5.00333	2.86667
gene2800	thiO	MULTISPECIES: glycine oxidase ThiO	2.245	1.16696	4.13e-06	2.17e-05	yes	up	ref_gene	mRNA	5.41	6.54	5.03	6.99	7.92	10.38	8.43	5.66
gene2802	-	ABZJ_00895 family protein	4.529	2.17908	9.72e-12	1.24e-10	yes	up	ref_gene	mRNA	10.48	7.25	12.77	34.1	29.78	26.04	29.9733	10.1667
gene2805	spo0M	MULTISPECIES: sporulation protein	2.127	1.0886	0.000912376	0.00300525	yes	up	ref_gene	mRNA	4.08	4.42	3.16	4.31	5.15	6.97	5.47667	3.88667
gene2814	pcoB	copper resistance protein B	18.736	4.22771	1.84e-47	4e-45	yes	up	ref_gene	mRNA	3.44	3.41	2.06	27.3	39.79	42.71	36.6	2.97
gene2815	mmcO	MULTISPECIES: multicopper oxidase domain-containing protein	10.6	3.40605	1.14e-34	1.09e-32	yes	up	ref_gene	mRNA	3.03	4.8	3.05	21.65	25.98	28.84	25.49	3.62667
gene2816	-	hypothetical protein	3.011	1.59043	7.34e-10	7.25e-09	yes	up	ref_gene	mRNA	70.76	92.77	56.86	134.57	155.59	145.88	145.347	73.4633
gene2818	-	MULTISPECIES: DUF2218 domain-containing protein	3.212	1.68348	0.000361569	0.00131094	yes	up	ref_gene	mRNA	175.43	98.26	344.39	660.4	379.8	235.25	425.15	206.027
gene2841	hpf	MULTISPECIES: ribosome-associated translation inhibitor RaiA	2.693	1.42902	8.57e-14	1.41e-12	yes	up	ref_gene	mRNA	561.16	471.49	447.88	856.86	767.39	991.67	871.973	493.51
gene2843	gltI	amino acid ABC transporter substrate-binding protein	2.907	1.53949	4.58e-05	0.000200869	yes	up	ref_gene	mRNA	88.67	49.02	50.43	178.27	94.19	74.14	115.533	62.7067
gene2844	gltJ	MULTISPECIES: amino acid ABC transporter permease	3.048	1.60779	0.000227439	0.000868785	yes	up	ref_gene	mRNA	3.18	4.44	1.73	9.05	4.24	5.3	6.19667	3.11667
gene2845	gltK	MULTISPECIES: amino acid ABC transporter permease	3.392	1.76208	0.00275918	0.00791249	yes	up	ref_gene	mRNA	1.31	1.84	1.46	6.17	2.46	1.42	3.35	1.53667
gene2846	gltL	MULTISPECIES: amino acid ABC transporter ATP-binding protein	2.361	1.2392	0.000562178	0.00193289	yes	up	ref_gene	mRNA	9.71	8.57	7.53	19.64	8.59	11.22	13.15	8.60333
gene2864	secA	MULTISPECIES: preprotein translocase subunit SecA	3.913	1.96816	2.3e-25	1.09e-23	yes	up	ref_gene	mRNA	32.63	31.07	30.08	81.53	77.92	80.19	79.88	31.26
gene2865	prx	MULTISPECIES: peroxiredoxin	5.462	2.44951	4.14e-19	1.16e-17	yes	up	ref_gene	mRNA	24.56	17.24	23.51	52.51	91	90.71	78.0733	21.77
gene2870	tolA	MULTISPECIES: SPOR domain-containing protein	2.185	1.12793	1.18e-05	5.76e-05	yes	up	ref_gene	mRNA	19.23	16.32	10.92	20.26	22.4	23.64	22.1	15.49
gene2878	gcd	glucose/quinate/shikimate family membrane-bound PQQ-dependent dehydrogenase	3.128	1.64507	3.81e-07	2.42e-06	yes	up	ref_gene	mRNA	15.64	17.65	8.73	20	27.36	40.25	29.2033	14.0067
gene2880	mcr	CaiB/BaiF CoA-transferase family protein	2.042	1.03011	2.28e-05	0.000106337	yes	up	ref_gene	mRNA	10.53	11.24	8.09	13.22	13.35	13.34	13.3033	9.95333
gene2888	-	SAM-dependent methyltransferase	2.429	1.28033	1.61e-08	1.32e-07	yes	up	ref_gene	mRNA	7.66	6.22	6.46	10.17	11.28	10.73	10.7267	6.78
gene2899	-	MULTISPECIES: DUF2147 domain-containing protein	3.669	1.8755	1.38e-10	1.5e-09	yes	up	ref_gene	mRNA	40.11	24.23	34.57	96.29	74.28	63.53	78.0333	32.97
gene2912	atuE	MULTISPECIES: enoyl-CoA hydratase-related protein	2.393	1.25902	7.84e-05	0.000326036	yes	up	ref_gene	mRNA	3.4	4.23	2.56	4.76	5.14	6.21	5.37	3.39667
gene2913	atuD	MULTISPECIES: acyl-CoA dehydrogenase family protein	3.346	1.74225	4.13e-10	4.17e-09	yes	up	ref_gene	mRNA	2.87	4.05	3.02	6.7	7.46	7.82	7.32667	3.31333
gene2914	atuC	MULTISPECIES: acyl-CoA carboxylase subunit beta	2.132	1.09245	3.69e-07	2.35e-06	yes	up	ref_gene	mRNA	14.83	11.39	15.19	18.76	19.34	19.46	19.1867	13.8033
gene2915	atuB	SDR family oxidoreductase	6.989	2.80509	1.52e-10	1.64e-09	yes	up	ref_gene	mRNA	0.31	0.87	0.81	2.96	2.82	3.52	3.1	0.663333
gene2916	-	acyclic terpene utilization AtuA family protein	4.369	2.12723	8.31e-21	2.79e-19	yes	up	ref_gene	mRNA	12.89	11.04	14.98	34.49	40.52	35.83	36.9467	12.97
gene2932	-	MULTISPECIES: anti-anti-sigma factor GigB	2.564	1.35862	1.06e-08	8.84e-08	yes	up	ref_gene	mRNA	91.24	78.63	59.69	111.01	115.89	160.74	129.213	76.52
gene2934	osmC	MULTISPECIES: organic hydroperoxide resistance protein	2.392	1.2582	5.88e-05	0.000252554	yes	up	ref_gene	mRNA	30.8	32.78	46.21	69.41	58.31	43.48	57.0667	36.5967
gene2949	-	hypothetical protein	2.93	1.55099	2.16e-08	1.74e-07	yes	up	ref_gene	mRNA	188.52	293.13	193.38	497.94	409.24	392.21	433.13	225.01
gene2954	-	MULTISPECIES: NADAR family protein	2.224	1.15306	0.00136555	0.00426179	yes	up	ref_gene	mRNA	4.08	3.64	2.73	5.86	3.76	5.62	5.08	3.48333
gene2966	ibpA	MULTISPECIES: Hsp20 family protein	3.913	1.9684	7.95e-15	1.42e-13	yes	up	ref_gene	mRNA	1555.58	1575.86	1069.22	2682	3873.36	4283.97	3613.11	1400.22
gene2970	dmdB	MULTISPECIES: acyl-CoA synthetase	9.592	3.26178	9.46e-16	1.86e-14	yes	up	ref_gene	mRNA	69.03	51.64	58.81	622.15	276.25	193.85	364.083	59.8267
gene2991	pntB	MULTISPECIES: NAD(P)(+) transhydrogenase (Re/Si-specific) subunit beta	2.67	1.41703	7.7e-06	3.89e-05	yes	up	ref_gene	mRNA	1.88	2.4	2.11	4.61	3.14	3.44	3.73	2.13
gene2992	pntA	MULTISPECIES: proton-translocating transhydrogenase family protein	10.383	3.3762	0.000377118	0.00135977	yes	up	ref_gene	mRNA	0	1.31	0.86	4.95	5.89	4.38	5.07333	0.723333
gene2993	pntA	MULTISPECIES: Re/Si-specific NAD(P)(+) transhydrogenase subunit alpha	2.965	1.56816	9.08e-09	7.63e-08	yes	up	ref_gene	mRNA	3.11	3.55	3.73	7.35	6.34	6.51	6.73333	3.46333
gene2994	-	MULTISPECIES: DMT family transporter	3.279	1.71343	8.41e-07	5.05e-06	yes	up	ref_gene	mRNA	6.95	10.32	6.85	20.87	18.99	11.45	17.1033	8.04
gene3003	prpC	MULTISPECIES: serine/threonine protein phosphatase	2.287	1.1937	0.000657816	0.00222466	yes	up	ref_gene	mRNA	2.62	3.91	3.04	4.93	5.13	4.3	4.78667	3.19
gene3008	hsdM	MULTISPECIES: class I SAM-dependent DNA methyltransferase	2.128	1.08933	3.48e-07	2.23e-06	yes	up	ref_gene	mRNA	14.29	14.33	11.12	16.68	17.42	21.58	18.56	13.2467
gene3035	tatD	MULTISPECIES: TatD family hydrolase	3.364	1.75031	3.33e-11	3.94e-10	yes	up	ref_gene	mRNA	7.22	7.12	6.05	12.3	12.84	20.41	15.1833	6.79667
gene3036	-	RsiV family protein	4.596	2.20032	2.41e-26	1.3e-24	yes	up	ref_gene	mRNA	20.82	16.85	19.48	57.12	58.42	55.44	56.9933	19.05
gene3046	ackA	acetate kinase	3.305	1.72477	9.34e-08	6.75e-07	yes	up	ref_gene	mRNA	87.6	94.2	52.73	217.38	155.46	127.78	166.873	78.1767
gene3047	pta	phosphate acetyltransferase	4.453	2.15469	6.11e-12	8.1e-11	yes	up	ref_gene	mRNA	27.97	35.06	18.33	98.98	65.95	71.34	78.7567	27.12
gene3057	fiu	MULTISPECIES: TonB-dependent siderophore receptor	28.102	4.81262	1.6e-79	2.09e-76	yes	up	ref_gene	mRNA	9.45	7.23	8.22	174.64	155.13	121.13	150.3	8.3
gene3059	nocN	alpha-hydroxy acid oxidase	2.759	1.46419	2.88e-05	0.000131171	yes	up	ref_gene	mRNA	2.96	2.79	1.53	3.21	4.46	5.57	4.41333	2.42667
gene3060	leuA	MULTISPECIES: 2-isopropylmalate synthase	2.571	1.36258	6.13e-11	6.99e-10	yes	up	ref_gene	mRNA	170.7	112.93	138.57	228.32	236.27	240.51	235.033	140.733
gene3064	rdgB	RdgB/HAM1 family non-canonical purine NTP pyrophosphatase	2.029	1.02071	4.93e-05	0.000214492	yes	up	ref_gene	mRNA	17.23	17.61	11.72	17.82	21.37	22.85	20.68	15.52
gene3078	-	DUF4105 domain-containing protein	2.69	1.42786	1.61e-09	1.51e-08	yes	up	ref_gene	mRNA	5.43	5.3	4.55	8.21	8.47	10.37	9.01667	5.09333
gene3080	msrA	MULTISPECIES: peptide-methionine (S)-S-oxide reductase MsrA	5.729	2.5184	1.32e-17	3.21e-16	yes	up	ref_gene	mRNA	12.25	7.06	7.35	30.4	25.79	44.02	33.4033	8.88667
gene3081	exbD	MULTISPECIES: biopolymer transporter ExbD	16.014	4.00131	2.04e-35	2.05e-33	yes	up	ref_gene	mRNA	20.03	15.12	19.47	250.61	183.43	131.28	188.44	18.2067
gene3082	exbB	MULTISPECIES: MotA/TolQ/ExbB proton channel family protein	10.622	3.40893	3.26e-21	1.1e-19	yes	up	ref_gene	mRNA	13.47	5.84	9.19	79.72	69.67	43.1	64.1633	9.5
gene3083	tonB	energy transducer TonB	25.717	4.68467	2.13e-39	2.88e-37	yes	up	ref_gene	mRNA	14.31	6.9	12.75	229.24	208.77	117.74	185.25	11.32
gene3091	-	MULTISPECIES: hypothetical protein	6.403	2.6787	3.83e-18	1e-16	yes	up	ref_gene	mRNA	183.45	241.4	163.62	1051.41	843.63	571.16	822.067	196.157
gene3092	-	MULTISPECIES: hypothetical protein	2.306	1.20566	3.81e-06	2.01e-05	yes	up	ref_gene	mRNA	23.92	14.59	15.81	24.2	25.25	32.44	27.2967	18.1067
gene3102	topA	MULTISPECIES: type I DNA topoisomerase	2.219	1.15014	6.68e-05	0.000283113	yes	up	ref_gene	mRNA	37.48	54.31	27.84	58.38	54.77	62.02	58.39	39.8767
gene3109	uup	ATP-binding cassette domain-containing protein	3.016	1.59255	9.63e-15	1.71e-13	yes	up	ref_gene	mRNA	8.99	9.85	8.8	16.62	17.41	20.93	18.32	9.21333
gene3110	codB	MULTISPECIES: allantoin permease	2.373	1.24657	0.000236043	0.000898153	yes	up	ref_gene	mRNA	1.48	1.54	0.9	1.97	1.82	2.33	2.04	1.30667
gene3118	ureA	MULTISPECIES: urease subunit gamma	3.122	1.64254	0.0019934	0.00595139	yes	up	ref_gene	mRNA	6.8	7.34	5.4	17.55	15.74	6.9	13.3967	6.51333
gene3120	ureD	MULTISPECIES: urease accessory protein UreD	2.138	1.09615	0.000396162	0.00141157	yes	up	ref_gene	mRNA	5.08	4.68	4.9	7.57	7.48	5.24	6.76333	4.88667
gene3127	asd	MULTISPECIES: aspartate-semialdehyde dehydrogenase	2.589	1.3726	1.58e-06	8.94e-06	yes	up	ref_gene	mRNA	21.96	29.68	15.82	38.53	38.75	37.35	38.21	22.4867
gene3131	truA	MULTISPECIES: tRNA pseudouridine(38-40) synthase TruA	3.147	1.65401	1.32e-08	1.09e-07	yes	up	ref_gene	mRNA	11.24	9.44	5.96	14.83	17.43	22.86	18.3733	8.88
gene3132	-	MULTISPECIES: AraC family transcriptional regulator	2.716	1.44172	5.41e-12	7.19e-11	yes	up	ref_gene	mRNA	29.16	27.66	34.54	53.1	54.13	55.25	54.16	30.4533
gene3141	-	MULTISPECIES: DUF2061 domain-containing protein	10.932	3.4505	2.9e-05	0.000132262	yes	up	ref_gene	mRNA	64.56	36.93	175.95	849.72	911.39	260.23	673.78	92.48
gene3145	nudH	MULTISPECIES: RNA pyrophosphohydrolase	3.376	1.75534	8.8e-13	1.3e-11	yes	up	ref_gene	mRNA	88.5	110.36	82.26	230.13	201.68	188.56	206.79	93.7067
gene3146	ptsP	MULTISPECIES: phosphoenolpyruvate--protein phosphotransferase	4.35	2.12097	2.89e-17	6.6e-16	yes	up	ref_gene	mRNA	26.76	34.04	20.79	72.02	75.82	86.27	78.0367	27.1967
gene3161	hcaD	FAD-dependent oxidoreductase	3.209	1.6822	3.65e-08	2.85e-07	yes	up	ref_gene	mRNA	1.68	1.89	1.59	3.57	3.73	3.55	3.61667	1.72
gene3162	mhpB	MULTISPECIES: 3-carboxyethylcatechol 2,3-dioxygenase	4.585	2.19696	5.16e-13	7.88e-12	yes	up	ref_gene	mRNA	2.89	1.83	2.15	6.45	5.6	8.62	6.89	2.29
gene3163	hcaB	MULTISPECIES: 3-(cis-5,6-dihydroxycyclohexa-1,3-dien-1-yl)propanoate dehydrogenase	4.892	2.29034	4.7e-07	2.94e-06	yes	up	ref_gene	mRNA	1.64	2.47	1.57	9.3	4.96	3.7	5.98667	1.89333
gene3169	dmpD	MULTISPECIES: alpha/beta hydrolase	2.446	1.29014	5.87e-05	0.000252446	yes	up	ref_gene	mRNA	3.28	4.32	3.2	6.63	4.73	6.03	5.79667	3.6
gene3171	bphI	MULTISPECIES: 4-hydroxy-2-oxovalerate aldolase	2.112	1.07891	9.29e-06	4.62e-05	yes	up	ref_gene	mRNA	6.56	7.4	6.42	8.55	8.96	10.89	9.46667	6.79333
gene3172	bphJ	MULTISPECIES: acetaldehyde dehydrogenase (acetylating)	3.258	1.70414	9.95e-08	7.14e-07	yes	up	ref_gene	mRNA	1.95	1.95	2.19	4.3	3.91	4.86	4.35667	2.03
gene3178	atuH	MULTISPECIES: long-chain-acyl-CoA synthetase	3.884	1.9576	1.75e-21	6.11e-20	yes	up	ref_gene	mRNA	7.81	8.2	8.02	21	19.28	20.87	20.3833	8.01
gene3185	pspC	MULTISPECIES: PspC domain-containing protein	9.376	3.22894	2.05e-17	4.81e-16	yes	up	ref_gene	mRNA	164.7	341.63	147.28	1625.25	1402.25	980.04	1335.85	217.87
gene3196	-	MULTISPECIES: hypothetical protein	3.937	1.97693	8.78e-12	1.13e-10	yes	up	ref_gene	mRNA	3.5	4.97	5.07	10.36	11.76	13.19	11.77	4.51333
gene3201	-	MULTISPECIES: methyltransferase domain-containing protein	2.08	1.05685	1.59e-05	7.61e-05	yes	up	ref_gene	mRNA	12.04	9.13	9.63	12.25	15.16	14.33	13.9133	10.2667
gene3202	-	hypothetical protein	2.082	1.05789	0.000358754	0.00130194	yes	up	ref_gene	mRNA	30.58	16.88	25.49	22.12	38.69	38.41	33.0733	24.3167
gene3203	-	MULTISPECIES: hypothetical protein	2.754	1.46127	2.86e-05	0.000130458	yes	up	ref_gene	mRNA	485.21	228.51	659.03	656.18	840.03	988.77	828.327	457.583
gene3209	-	TIGR01666 family membrane protein	2.243	1.16514	6.48e-07	3.96e-06	yes	up	ref_gene	mRNA	5.18	5.24	4.26	5.87	7.27	8.58	7.24	4.89333
gene3244	spoT	MULTISPECIES: HD domain-containing protein	2.056	1.03992	7.52e-08	5.51e-07	yes	up	ref_gene	mRNA	30.95	27.34	25.05	33.45	34.64	44.61	37.5667	27.78
gene3246	bfd	MULTISPECIES: bacterioferritin-associated ferredoxin	3.225	1.68944	0.000287087	0.00107159	yes	up	ref_gene	mRNA	1162.73	484.74	2384.17	3182.82	3083.15	2270.07	2845.35	1343.88
gene3275	-	MULTISPECIES: TPM domain-containing protein	2.101	1.07091	0.00103031	0.00334594	yes	up	ref_gene	mRNA	10.91	7.54	16.37	16.46	16.11	15.14	15.9033	11.6067
gene3286	secG	MULTISPECIES: preprotein translocase subunit SecG	2.52	1.33325	2.21e-05	0.000103248	yes	up	ref_gene	mRNA	12.83	12.07	10.47	17.71	20.32	20.6	19.5433	11.79
gene3305	fadD	MULTISPECIES: AMP-binding protein	2.115	1.08066	4.76e-07	2.97e-06	yes	up	ref_gene	mRNA	103.91	118.74	91.5	148.85	137.63	149.33	145.27	104.717
gene3325	czcD	MULTISPECIES: cation diffusion facilitator family transporter	3.304	1.72412	4.98e-12	6.67e-11	yes	up	ref_gene	mRNA	3.73	4.61	3.65	8.33	8.74	8.97	8.68	3.99667
gene3326	-	MULTISPECIES: SEL1-like repeat protein	3.369	1.75236	1.79e-11	2.2e-10	yes	up	ref_gene	mRNA	520.17	366.22	334.92	1067.94	830.68	770.24	889.62	407.103
gene3329	metY	MULTISPECIES: aminotransferase class I/II-fold pyridoxal phosphate-dependent enzyme	2.729	1.44818	1.04e-11	1.32e-10	yes	up	ref_gene	mRNA	91.35	76.43	61.4	122.38	131.32	156.02	136.573	76.3933
gene3330	-	MULTISPECIES: SDR family NAD(P)-dependent oxidoreductase	3.757	1.9094	2.16e-15	4.08e-14	yes	up	ref_gene	mRNA	9.22	10.16	7.8	24.09	19.91	22.92	22.3067	9.06
gene3334	aarC	MULTISPECIES: acetyl-CoA hydrolase/transferase family protein	7.767	2.95728	1.94e-35	2e-33	yes	up	ref_gene	mRNA	69.94	66.03	50.38	356.77	293.07	290.5	313.447	62.1167
gene3341	-	MULTISPECIES: GNAT family N-acetyltransferase	5.017	2.32697	9.46e-16	1.86e-14	yes	up	ref_gene	mRNA	50.29	69.1	47.96	122.67	209.88	225.41	185.987	55.7833
gene3355	-	MULTISPECIES: hypothetical protein	4.298	2.10364	1.87e-08	1.52e-07	yes	up	ref_gene	mRNA	2.96	3.64	2.87	11.59	8.77	5.99	8.78333	3.15667
gene3362	alaA	integrase arm-type DNA-binding domain-containing protein	2.705	1.43567	1.6e-08	1.32e-07	yes	up	ref_gene	mRNA	8.69	6.1	8.41	10.58	14.97	15.52	13.69	7.73333
gene3379	fatR	MULTISPECIES: TetR/AcrR family transcriptional regulator	2.343	1.2281	0.00207494	0.00617077	yes	up	ref_gene	mRNA	11.44	3.84	13.64	12.93	15.2	15.92	14.6833	9.64
gene3383	-	MULTISPECIES: DUF475 domain-containing protein	2.548	1.34946	2.48e-09	2.25e-08	yes	up	ref_gene	mRNA	34.68	29.61	29.86	40	50.15	68.48	52.8767	31.3833
gene3388	uvrA	MULTISPECIES: excinuclease ABC subunit UvrA	6.312	2.65804	4.14e-34	3.69e-32	yes	up	ref_gene	mRNA	8.07	8.71	6.35	30.47	30.68	34.77	31.9733	7.71
gene3391	blaOXA-286	class D beta-lactamase	2.104	1.07338	0.000658835	0.00222619	yes	up	ref_gene	mRNA	2.53	2.24	2.03	3.02	2.92	3.45	3.13	2.26667
gene3395	actP	MULTISPECIES: cation acetate symporter	4.278	2.09704	2.58e-07	1.72e-06	yes	up	ref_gene	mRNA	16.91	16.46	15.87	76.05	34.73	23.56	44.78	16.4133
gene3396	-	MULTISPECIES: DUF485 domain-containing protein	6.14	2.61813	8.12e-12	1.05e-10	yes	up	ref_gene	mRNA	133.33	109.95	88.63	694.85	367.53	246.28	436.22	110.637
gene3397	-	PAS domain-containing hybrid sensor histidine kinase/response regulator	2.739	1.45372	5.78e-13	8.72e-12	yes	up	ref_gene	mRNA	18.87	18.47	14.72	28.95	29.68	35.03	31.22	17.3533
gene3398	-	MULTISPECIES: hypothetical protein	6.627	2.7284	2.64e-17	6.05e-16	yes	up	ref_gene	mRNA	105.92	131.51	66.81	486.34	487.71	333.09	435.713	101.413
gene3406	-	MULTISPECIES: DUF2147 domain-containing protein	5.236	2.38842	7.05e-12	9.18e-11	yes	up	ref_gene	mRNA	179.74	116.26	316.89	783.75	608.53	705.29	699.19	204.297
gene3410	arsR	MULTISPECIES: helix-turn-helix transcriptional regulator	2.737	1.4528	3.01e-05	0.000136412	yes	up	ref_gene	mRNA	135.34	101.18	248.42	294.52	330.65	268.63	297.933	161.647
gene3416	glmM	MULTISPECIES: phosphoglucosamine mutase	2.774	1.47209	2.64e-14	4.49e-13	yes	up	ref_gene	mRNA	18.37	14.79	15.55	28.22	28.56	31.5	29.4267	16.2367
gene3418	-	MULTISPECIES: hypothetical protein	3.399	1.76514	0.00163173	0.0049932	yes	up	ref_gene	mRNA	5.1	7.32	4.75	17.06	10	12.08	13.0467	5.72333
gene3428	ftsZ	MULTISPECIES: cell division protein FtsZ	2.171	1.11831	2.34e-07	1.57e-06	yes	up	ref_gene	mRNA	77.53	77.26	90.21	124.93	111.69	110.73	115.783	81.6667
gene3438	-	MULTISPECIES: IS630 transposase-related protein	3.059	1.6132	0.0119666	0.0285032	yes	up	ref_gene	mRNA	8.76	2.46	14.46	15.93	27.75	7.29	16.99	8.56
gene3445	pldA	phospholipase	2.3	1.20161	2.56e-05	0.000118414	yes	up	ref_gene	mRNA	4.88	6.36	3.9	7.1	7.03	8.91	7.68	5.04667
gene3455	comR	hypothetical protein	4.282	2.09841	2.09e-09	1.93e-08	yes	up	ref_gene	mRNA	23.95	9.43	25.94	54.56	56.58	53.63	54.9233	19.7733
gene3482	-	hypothetical protein	7.72	2.94858	0.000113599	0.000463252	yes	up	ref_gene	mRNA	4.72	4.57	5.8	33.15	31.35	11.7	25.4	5.03
gene3519	-	MULTISPECIES: RcnB family protein	2.119	1.08366	0.00436361	0.011814	yes	up	ref_gene	mRNA	129.9	114.92	315.97	285.37	220.93	278.35	261.55	186.93
gene3520	rcnB	MULTISPECIES: RcnB family protein	2.563	1.3576	0.0101698	0.0248265	yes	up	ref_gene	mRNA	368.34	231.84	1404.93	1397.2	856.54	1161.93	1138.56	668.37
gene3522	ssuA	MULTISPECIES: sulfonate ABC transporter substrate-binding protein	3.955	1.9835	1.03e-06	6.05e-06	yes	up	ref_gene	mRNA	1.64	1.55	1.56	2.7	6.08	3.42	4.06667	1.58333
gene3523	ssuA	sulfonate ABC transporter substrate-binding protein	3.799	1.92568	0.000125907	0.000511317	yes	up	ref_gene	mRNA	2.16	1.63	1.09	1.45	6.24	4.4	4.03	1.62667
gene3524	ssuD	FMNH2-dependent alkanesulfonate monooxygenase	7.42	2.89142	1.76e-16	3.71e-15	yes	up	ref_gene	mRNA	2.27	1.08	2.05	5.93	10.68	9.39	8.66667	1.8
gene3525	ssuC	aliphatic sulfonate ABC transporter permease SsuC	9.737	3.2834	3.87e-09	3.37e-08	yes	up	ref_gene	mRNA	0.5	0.58	0.33	2.13	4.5	2.25	2.96	0.47
gene3528	mtnN	MULTISPECIES: 5'-nucleosidase	2.682	1.42327	2.66e-06	1.46e-05	yes	up	ref_gene	mRNA	4.28	6.01	5.93	8.07	8.51	12.43	9.67	5.40667
gene3529	dnaJ	MULTISPECIES: molecular chaperone DnaJ	4.604	2.20275	2.44e-12	3.42e-11	yes	up	ref_gene	mRNA	83.83	157.11	85.74	342.49	343.38	305.06	330.31	108.893
gene3532	mexJ	efflux RND transporter periplasmic adaptor subunit	4.236	2.08268	9.48e-08	6.84e-07	yes	up	ref_gene	mRNA	1.28	1.3	0.74	2.19	3	4.14	3.11	1.10667
gene3534	ppc	phosphoenolpyruvate carboxylase	9.734	3.283	3.88e-53	1.69e-50	yes	up	ref_gene	mRNA	13.7	13.41	10.54	81.75	78.58	78.78	79.7033	12.55
gene3536	-	TDT family transporter	4.536	2.18143	3.07e-06	1.65e-05	yes	up	ref_gene	mRNA	2.43	2.2	3.09	10.51	6.48	5.82	7.60333	2.57333
gene3537	-	TDT family transporter	50.751	5.66537	2.41e-48	5.91e-46	yes	up	ref_gene	mRNA	1.05	1.8	1.26	47.7	57.67	30.61	45.3267	1.37
gene3539	ileS	isoleucine--tRNA ligase	2.453	1.29471	2.55e-08	2.04e-07	yes	up	ref_gene	mRNA	70.44	83	55.38	109.71	105.69	121.59	112.33	69.6067
gene3542	azr	NAD(P)H-dependent oxidoreductase	2.985	1.57782	2.76e-07	1.82e-06	yes	up	ref_gene	mRNA	82.72	49.39	112.06	173.85	141.43	159.79	158.357	81.39
gene3551	bioJ	MULTISPECIES: alpha/beta hydrolase	5.263	2.39595	1.94e-25	9.41e-24	yes	up	ref_gene	mRNA	6.45	6.48	5.36	22.56	19.2	21.16	20.9733	6.09667
gene3552	-	hypothetical protein	3.535	1.82176	0.000154337	0.000615934	yes	up	ref_gene	mRNA	60.97	26.31	155.27	188.04	187.15	187.68	187.623	80.85
gene3553	-	MULTISPECIES: hypothetical protein	6.992	2.80564	1.06e-29	6.92e-28	yes	up	ref_gene	mRNA	17.3	17.86	26.06	84.81	90.98	106.78	94.19	20.4067
gene3554	-	MULTISPECIES: nucleotide exchange factor GrpE	14.313	3.83924	1.24e-36	1.36e-34	yes	up	ref_gene	mRNA	109.84	149.03	105.37	1462.45	1067.41	857.18	1129.01	121.413
gene3555	dnaK	MULTISPECIES: molecular chaperone DnaK	7.587	2.92361	5.98e-45	1.07e-42	yes	up	ref_gene	mRNA	356.6	263.95	276.85	1573.31	1412.92	1430.07	1472.1	299.133
gene3570	sotB	sugar transporter	2.032	1.02278	0.000310546	0.0011504	yes	up	ref_gene	mRNA	5.97	4.65	4.28	4.66	7.26	7.95	6.62333	4.96667
gene3579	dsbC	MULTISPECIES: DsbC family protein	2.114	1.08024	0.000176988	0.000695716	yes	up	ref_gene	mRNA	16.19	10.48	17.93	15.58	20.5	26.05	20.71	14.8667
gene3581	rcnR	metal/formaldehyde-sensitive transcriptional repressor	2.198	1.13609	3.01e-05	0.000136412	yes	up	ref_gene	mRNA	151.34	115.66	146.03	215.2	152.44	242.93	203.523	137.677
novel0002	-	MULTISPECIES: haloacid dehalogenase-like hydrolase [unclassified Acinetobacter]	3.441	1.78299	5.39e-07	3.32e-06	yes	up	novel_gene	unknown	20.03	28.9	29.98	77.77	61.63	37.52	58.9733	26.3033
novel0003	-	hypothetical protein, partial [Acinetobacter johnsonii]	10.819	3.43546	0.000392158	0.00140119	yes	up	novel_gene	unknown	3.06	19.31	15.42	156.1	116.92	1.39	91.47	12.5967
novel0007	-	MULTISPECIES: haloacid dehalogenase-like hydrolase [unclassified Acinetobacter]	3.441	1.78299	5.39e-07	3.32e-06	yes	up	novel_gene	unknown	20.03	28.9	29.98	77.77	61.63	37.52	58.9733	26.3033
novel0008	-	hypothetical protein, partial [Acinetobacter johnsonii]	10.819	3.43546	0.000392158	0.00140119	yes	up	novel_gene	unknown	3.06	19.31	15.42	156.1	116.92	1.39	91.47	12.5967
novel0025	-	hypothetical protein AB237_3175 [Acinetobacter baumannii NCGM 237]	3.453	1.78794	1.34e-05	6.5e-05	yes	up	novel_gene	unknown	0	0	0	0	0	0	0	0
novel0030	-	MULTISPECIES: DUF853 family protein [Acinetobacter]	3.721	1.89585	6.17e-06	3.17e-05	yes	up	novel_gene	unknown	20.52	19.8	14.26	38.18	37.66	59.92	45.2533	18.1933
novel0042	-	MULTISPECIES: hypothetical protein [Acinetobacter]	17.811	4.15466	1.02e-09	9.98e-09	yes	up	novel_gene	unknown	1.09	2.11	11.12	79.96	60.99	31.82	57.59	4.77333
novel0072	-	hypothetical protein F954_02305 [Acinetobacter brisouii ANC 4119]	2.513	1.32915	2.7e-11	3.26e-10	yes	up	novel_gene	unknown	316704	359768	338792	529324	589044	557379	558582	338422
novel0073	-	hypothetical protein ACIN8IBEIGE_120002 [Acinetobacter sp. 8I-beige]	3.154	1.65723	2.2e-14	3.78e-13	yes	up	novel_gene	unknown	1646.46	1194.79	1643.64	2968.8	2873.95	3548.94	3130.56	1494.96
novel0081	-	hypothetical protein ACI8B_30027 [Acinetobacter proteolyticus]	6.892	2.78496	1.92e-07	1.31e-06	yes	up	novel_gene	unknown	40.78	71.12	48.45	484.14	153.22	88.65	242.003	53.45
novel0086	-	hypothetical protein ABNIH5_16698 [Acinetobacter baumannii ABNIH5]	2.083	1.05897	0.00107961	0.00348586	yes	up	novel_gene	unknown	899.4	1657.82	1124.42	2167.78	1702.44	1236.91	1702.38	1227.21
pA_gene0006	-	insB	3.878	1.95518	9.85e-06	4.89e-05	yes	up	ref_gene	mRNA	2	2.14	1.38	2.41	4.16	7.83	4.8	1.84
pA_gene0009	nemR	MULTISPECIES: TetR/AcrR family transcriptional regulator	4.514	2.17441	1.29e-17	3.13e-16	yes	up	ref_gene	mRNA	27.17	16.26	25.83	65.66	70.88	66.58	67.7067	23.0867
pA_gene0010	curA	NADP-dependent oxidoreductase	3.465	1.79303	4.48e-07	2.82e-06	yes	up	ref_gene	mRNA	3.03	1.47	3.71	5.13	6.38	7.07	6.19333	2.73667
pA_gene0016	yefM	type II toxin-antitoxin system prevent-host-death family antitoxin	2.586	1.37099	0.00370602	0.0102026	yes	up	ref_gene	mRNA	20.36	11.87	20.97	15.12	38.14	39.94	31.0667	17.7333
pA_gene0018	-	HTH-like domain protein	2.105	1.07408	4.54e-05	0.000199349	yes	up	ref_gene	mRNA	17.87	16.5	15.81	15.61	23.69	30.74	23.3467	16.7267
pA_gene0019	-	MULTISPECIES: replication initiation protein RepM	2.155	1.10748	1.03e-06	6.09e-06	yes	up	ref_gene	mRNA	16.27	16.38	18.97	25.7	24.37	22.49	24.1867	17.2067
pA_gene0034	tetA	MULTISPECIES: tetracycline efflux MFS transporter Tet(Y)	2.589	1.37229	0.000262247	0.000990177	yes	up	ref_gene	mRNA	1.74	1.23	1.44	1.38	2.26	3.99	2.54333	1.47
pA_gene0036	-	MULTISPECIES: hypothetical protein	4.424	2.14534	2.78e-07	1.83e-06	yes	up	ref_gene	mRNA	7.66	8.71	6.64	19.04	27.15	21.78	22.6567	7.67
pA_gene0037	-	transposase domain-containing protein	2.597	1.3767	0.00140976	0.00438929	yes	up	ref_gene	mRNA	1.34	0.96	0.89	0.81	1.63	3.1	1.84667	1.06333
pA_gene0038	-	MULTISPECIES: IS6-like element IS26 family transposase	2.193	1.13282	0.00459828	0.0124236	yes	up	ref_gene	mRNA	4.45	3.26	3.73	2.61	5.49	8.62	5.57333	3.81333
pA_gene0039	-	DUF4158 domain-containing protein	2.48	1.31042	0.000446518	0.0015781	yes	up	ref_gene	mRNA	8.83	5.55	8.03	8	7.95	21.38	12.4433	7.47
pA_gene0040	gin	MULTISPECIES: recombinase family protein	4.529	2.17908	9.92e-08	7.13e-07	yes	up	ref_gene	mRNA	20.08	12.97	19.2	21.59	45.93	91.75	53.09	17.4167
pA_gene0046	gspE	GspE/PulE family protein	2.377	1.2494	0.0210812	0.0463314	yes	up	ref_gene	mRNA	15.61	25.23	15.99	28.08	31.49	28.94	29.5033	18.9433
pA_gene0047	-	MULTISPECIES: NirD/YgiW/YdeI family stress tolerance protein	56.44	5.81864	1.15e-46	2.38e-44	yes	up	ref_gene	mRNA	9.64	10.91	6.76	147.54	373.54	511.48	344.187	9.10333
pA_gene0049	-	MULTISPECIES: ATP-binding protein	2.164	1.11401	0.00123444	0.00392123	yes	up	ref_gene	mRNA	4.61	4.13	4.08	3.17	6.24	9.13	6.18	4.27333
pA_gene0053	-	MULTISPECIES: ISNCY family transposase	3.397	1.76419	4.76e-08	3.66e-07	yes	up	ref_gene	mRNA	3.77	4.33	3.27	5.24	7.76	12.9	8.63333	3.79
pA_gene0058	-	MULTISPECIES: IS66 family insertion sequence element accessory protein TnpB	6.88	2.78251	0.0043301	0.0117313	yes	up	ref_gene	mRNA	2.23	0	0.47	4.62	2.89	3.77	3.76	0.9
pA_gene0072	-	MULTISPECIES: IS66 family transposase	11.571	3.53249	2e-22	7.42e-21	yes	up	ref_gene	mRNA	1.2	0.37	0.75	4.82	5.59	6.88	5.76333	0.773333
pA_gene0085	-	MULTISPECIES: IS66 family insertion sequence element accessory protein TnpB	6.88	2.78251	0.0043301	0.0117313	yes	up	ref_gene	mRNA	2.23	0	0.47	4.62	2.89	3.77	3.76	0.9
pA_gene0086	-	MULTISPECIES: IS66 family transposase	15.49	3.95328	0.0194596	0.0431299	yes	up	ref_gene	mRNA	0.37	2.47	0	6.73	8.74	15.11	10.1933	0.946667
pA_gene0100	-	MULTISPECIES: hypothetical protein	2.603	1.38029	4.81e-09	4.11e-08	yes	up	ref_gene	mRNA	3.16	3.69	3.22	4.93	5.79	6.58	5.76667	3.35667
pA_gene0103	-	MULTISPECIES: hypothetical protein	4.106	2.03785	7.9e-06	3.98e-05	yes	up	ref_gene	mRNA	5.68	4.97	2.18	13.83	7.88	12.71	11.4733	4.27667
pA_gene0104	umuC	MULTISPECIES: Y-family DNA polymerase	3.607	1.85089	2.9e-11	3.49e-10	yes	up	ref_gene	mRNA	4.38	4.72	3.92	12.54	8.48	9.65	10.2233	4.34
pA_gene0105	umuD	MULTISPECIES: S24 family peptidase	5.099	2.35028	8.75e-21	2.91e-19	yes	up	ref_gene	mRNA	43.07	43.63	29.2	101.56	133.76	154.23	129.85	38.6333
pA_gene0107	-	MULTISPECIES: ImmA/IrrE family metallo-endopeptidase	4.184	2.06499	2.42e-11	2.94e-10	yes	up	ref_gene	mRNA	3.65	2.78	2.85	5.56	8.43	11.69	8.56	3.09333
pA_gene0110	-	tyrosine-type recombinase/integrase	2.789	1.47963	3.54e-09	3.11e-08	yes	up	ref_gene	mRNA	33.51	22.4	33.32	41.27	52.25	70.5	54.6733	29.7433
pA_gene0120	-	MULTISPECIES: MBL fold metallo-hydrolase	2.288	1.19428	0.000393	0.00140158	yes	up	ref_gene	mRNA	3.46	3.59	3.03	3.72	4.36	7.42	5.16667	3.36
pA_gene0121	-	MULTISPECIES: sulfite exporter TauE/SafE family protein	2.653	1.4078	0.0106081	0.0256728	yes	up	ref_gene	mRNA	0.46	0.64	0.53	0.86	0.82	1.23	0.97	0.543333
pA_gene0122	moeZR	MULTISPECIES: rhodanese-like domain-containing protein	2.126	1.08804	0.00712439	0.018272	yes	up	ref_gene	mRNA	8.23	7.79	7.06	7.33	8.09	17.27	10.8967	7.69333
pA_gene0126	-	MULTISPECIES: NifB/NifX family molybdenum-iron cluster-binding protein	3.088	1.62647	1.91e-05	9.02e-05	yes	up	ref_gene	mRNA	8.2	10.43	7.14	9.3	14.19	30.47	17.9867	8.59
pA_gene0127	-	MULTISPECIES: helix-turn-helix domain-containing protein	5.088	2.3471	4.26e-07	2.69e-06	yes	up	ref_gene	mRNA	17	18.12	12.98	20.77	39.8	106.06	55.5433	16.0333
pA_gene0130	-	MULTISPECIES: MBL fold metallo-hydrolase	2.09	1.06362	0.00229916	0.00676131	yes	up	ref_gene	mRNA	25.54	20.19	14.8	15.37	25.27	43.71	28.1167	20.1767
pA_gene0140	-	MULTISPECIES: MBL fold metallo-hydrolase	2.288	1.19428	0.000393	0.00140158	yes	up	ref_gene	mRNA	3.46	3.59	3.03	3.72	4.36	7.42	5.16667	3.36
pA_gene0141	-	MULTISPECIES: sulfite exporter TauE/SafE family protein	2.653	1.4078	0.0106081	0.0256728	yes	up	ref_gene	mRNA	0.46	0.64	0.53	0.86	0.82	1.23	0.97	0.543333
pA_gene0142	moeZR	MULTISPECIES: rhodanese-like domain-containing protein	2.126	1.08804	0.00712439	0.018272	yes	up	ref_gene	mRNA	8.23	7.79	7.06	7.33	8.09	17.27	10.8967	7.69333
pA_gene0146	-	MULTISPECIES: NifB/NifX family molybdenum-iron cluster-binding protein	3.088	1.62647	1.91e-05	9.02e-05	yes	up	ref_gene	mRNA	8.2	10.43	7.14	9.3	14.19	30.47	17.9867	8.59
pA_gene0147	-	MULTISPECIES: helix-turn-helix domain-containing protein	5.088	2.3471	4.26e-07	2.69e-06	yes	up	ref_gene	mRNA	17	18.12	12.98	20.77	39.8	106.06	55.5433	16.0333
pA_gene0150	-	MULTISPECIES: MBL fold metallo-hydrolase	2.09	1.06362	0.00229916	0.00676131	yes	up	ref_gene	mRNA	25.54	20.19	14.8	15.37	25.27	43.71	28.1167	20.1767
pA_gene0166	-	MULTISPECIES: IS630 transposase-related protein	3.525	1.81758	0.000820417	0.00270917	yes	up	ref_gene	mRNA	4.33	11.91	27.47	43.94	30.87	30.66	35.1567	14.57
pA_gene0167	-	IS630 family transposase	3.36	1.74835	1.31e-06	7.55e-06	yes	up	ref_gene	mRNA	5.52	2.75	4.59	9.1	7.84	11.3	9.41333	4.28667
pA_gene0170	-	MULTISPECIES: ABC transporter ATP-binding protein	2.119	1.0835	0.00242609	0.00708084	yes	up	ref_gene	mRNA	3.05	4.23	3.59	3.29	5.18	6.93	5.13333	3.62333
pA_gene0175	-	transposase	5.787	2.53286	0.00496632	0.0132898	yes	up	ref_gene	mRNA	7.25	1.25	1.19	13.18	13.17	10.53	12.2933	3.23
pA_gene0184	pinR	hypothetical protein	3.261	1.70537	1.29e-06	7.44e-06	yes	up	ref_gene	mRNA	6.77	5.7	8.06	9.13	14.87	20.53	14.8433	6.84333
pA_gene0196	-	MULTISPECIES: DUF4236 domain-containing protein	2.457	1.29682	0.000233524	0.000889431	yes	up	ref_gene	mRNA	8.38	5.46	8.36	7.68	12.38	15.96	12.0067	7.4
pA_gene0223	-	insertion element IS401 uncharacterized 12.4 kDa protein	2.01	1.00748	0.0151555	0.0351388	yes	up	ref_gene	mRNA	4.82	3.21	3.52	2.88	5.52	6.89	5.09667	3.85
pA_gene0224	-	hypothetical protein	3.204	1.67995	0.00222541	0.00656411	yes	up	ref_gene	mRNA	0.99	1.64	2.58	3.09	4.52	3.43	3.68	1.73667
pA_gene0228	-	MULTISPECIES: tyrosine-type recombinase/integrase	2.172	1.11903	0.0180113	0.0404687	yes	up	ref_gene	mRNA	1.66	1.84	2.35	2.38	2.86	3.14	2.79333	1.95
pB_gene0011	higA	MULTISPECIES: putative addiction module antidote protein	2.278	1.18752	5.72e-06	2.95e-05	yes	up	ref_gene	mRNA	111.1	103.83	122.39	209.27	142.82	158.62	170.237	112.44
pB_gene0017	sbcC	MobA/MobL family protein	3.066	1.61643	4.05e-08	3.13e-07	yes	up	ref_gene	mRNA	7.86	5.14	9.39	11.36	13.69	20.39	15.1467	7.46333
pB_gene0023	vgrG	type VI secretion system Vgr family protein	2.768	1.46877	2.57e-09	2.32e-08	yes	up	ref_gene	mRNA	5.4	3.65	5.76	7.8	8.09	11.03	8.97333	4.93667
pC_gene0002	-	hypothetical protein	2.031	1.02209	0.00957148	0.0235564	yes	up	ref_gene	mRNA	3.66	2.97	4.81	4.82	4.65	5.96	5.14333	3.81333
pC_gene0003	sbcC	MobA/MobL family protein	2.767	1.46823	7.45e-06	3.77e-05	yes	up	ref_gene	mRNA	4.07	1.98	3.03	4.62	5.39	6.45	5.48667	3.02667
pC_gene0020	-	hypothetical protein	2.031	1.02209	0.00957148	0.0235564	yes	up	ref_gene	mRNA	3.66	2.97	4.81	4.82	4.65	5.96	5.14333	3.81333
pC_gene0021	sbcC	MobA/MobL family protein	2.767	1.46823	7.45e-06	3.77e-05	yes	up	ref_gene	mRNA	4.07	1.98	3.03	4.62	5.39	6.45	5.48667	3.02667
pD_gene0002	pgpC	MULTISPECIES: haloacid dehalogenase-like hydrolase	33.97	5.0862	1.99e-09	1.85e-08	yes	up	ref_gene	mRNA	0.31	0.01	0	3.22	2.17	1.68	2.35667	0.106667
pD_gene0003	-	MULTISPECIES: BrnA antitoxin family protein	3.319	1.73078	7.1e-11	8.01e-10	yes	up	ref_gene	mRNA	96.69	66.1	87.76	150.8	170.49	237.23	186.173	83.5167
pD_gene0004	-	MULTISPECIES: BrnT family toxin	5.599	2.48513	4.9e-17	1.09e-15	yes	up	ref_gene	mRNA	134.99	75.78	143.25	371.48	398.64	559.41	443.177	118.007
pD_gene0007	ohyA	MULTISPECIES: oleate hydratase	3.217	1.68581	7.18e-09	6.05e-08	yes	up	ref_gene	mRNA	54.77	56.74	48.06	67.88	110.41	165.02	114.437	53.19
pD_gene0010	rplL	MULTISPECIES: mobilization protein	3.252	1.70146	2.42e-08	1.93e-07	yes	up	ref_gene	mRNA	17.03	12.83	15.39	35.54	27.32	34.3	32.3867	15.0833
pD_gene0013	yafQ	MULTISPECIES: type II toxin-antitoxin system YafQ family toxin	2.226	1.15476	0.000347129	0.00127033	yes	up	ref_gene	mRNA	39.99	39.06	75.31	75.99	77.74	74.1	75.9433	51.4533
pD_gene0014	dinJ	MULTISPECIES: type II toxin-antitoxin system RelB/DinJ family antitoxin	3.31	1.72667	3.28e-11	3.89e-10	yes	up	ref_gene	mRNA	151.73	135.56	215.83	348.35	391.01	384.53	374.63	167.707
pD_gene0016	-	MULTISPECIES: BrnA antitoxin family protein	3.319	1.73078	7.1e-11	8.01e-10	yes	up	ref_gene	mRNA	96.69	66.1	87.76	150.8	170.49	237.23	186.173	83.5167
pD_gene0017	-	MULTISPECIES: BrnT family toxin	5.599	2.48513	4.9e-17	1.09e-15	yes	up	ref_gene	mRNA	134.99	75.78	143.25	371.48	398.64	559.41	443.177	118.007
pD_gene0020	ohyA	MULTISPECIES: oleate hydratase	3.217	1.68581	7.18e-09	6.05e-08	yes	up	ref_gene	mRNA	54.77	56.74	48.06	67.88	110.41	165.02	114.437	53.19
pD_gene0023	rplL	MULTISPECIES: mobilization protein	3.252	1.70146	2.42e-08	1.93e-07	yes	up	ref_gene	mRNA	17.03	12.83	15.39	35.54	27.32	34.3	32.3867	15.0833
pD_gene0026	yafQ	MULTISPECIES: type II toxin-antitoxin system YafQ family toxin	2.226	1.15476	0.000347129	0.00127033	yes	up	ref_gene	mRNA	39.99	39.06	75.31	75.99	77.74	74.1	75.9433	51.4533
pD_gene0027	dinJ	MULTISPECIES: type II toxin-antitoxin system RelB/DinJ family antitoxin	3.31	1.72667	3.28e-11	3.89e-10	yes	up	ref_gene	mRNA	151.73	135.56	215.83	348.35	391.01	384.53	374.63	167.707
sRNA0055			7.374	2.88245	1.81e-12	2.61e-11	yes	up	sRNA	unknown	714.58	951.62	1175.26	6669.98	3462.39	2536.52	4222.96	947.153
sRNA0083			2.075	1.05278	0.00983476	0.0240985	yes	up	sRNA	unknown	0	0	0	0	0	0	0	0
sRNA0092			48	5.58495	4.75e-49	1.33e-46	yes	up	sRNA	unknown	18.56	13.7	44.48	826.25	875.83	785.26	829.113	25.58
sRNA0136			2.572	1.36293	0.00417096	0.0113788	yes	up	sRNA	unknown	365.86	260.82	472.07	566.01	464.1	600.59	543.567	366.25
sRNA0137			10.943	3.45189	2.65e-08	2.11e-07	yes	up	sRNA	unknown	11.99	4.66	35.26	151.77	150	70.41	124.06	17.3033
sRNA0148			7.135	2.83497	4.93e-09	4.21e-08	yes	up	sRNA	unknown	433.74	850.1	681.1	3764.16	2298.29	1503.64	2522.03	654.98
sRNA0150			2.416	1.27267	0.00700595	0.0180462	yes	up	sRNA	unknown	0	0	0	0	0	0	0	0
sRNA0153			2.414	1.27172	0.0087052	0.0217242	yes	up	sRNA	unknown	0	0	0	0	0	0	0	0
sRNA0170			4.133	2.0472	1.45e-05	6.95e-05	yes	up	sRNA	unknown	152.16	445.97	194.35	1145.14	573.05	400.17	706.12	264.16
sRNA0183			7.454	2.8981	0.0149412	0.0347098	yes	up	sRNA	unknown	6.8	6.59	72.1	178.32	195.58	53.61	142.503	28.4967
sRNA0185			61.04	5.93168	2.03e-33	1.69e-31	yes	up	sRNA	unknown	0	0	0	0	0	0	0	0
sRNA0200			33.718	5.07547	0.00251671	0.00729177	yes	up	sRNA	unknown	0	0	0	0	0	0	0	0
sRNA0223			2.05	1.03578	0.00731204	0.0186388	yes	up	sRNA	unknown	0	0	0	0	0	0	0	0
sRNA0235			32.586	5.02616	1.29e-16	2.73e-15	yes	up	sRNA	unknown	0	0	0	0	0	0	0	0
sRNA0236			32.586	5.02616	1.29e-16	2.73e-15	yes	up	sRNA	unknown	0	0	0	0	0	0	0	0
sRNA0269			7.793	2.96223	8.53e-09	7.18e-08	yes	up	sRNA	unknown	26.34	7.68	33.88	124.11	112.54	106.05	114.233	22.6333
sRNA0286			2.179	1.12337	4.28e-05	0.000189257	yes	up	sRNA	unknown	4373.22	4660.99	5355.65	9125.41	6315.25	5503.63	6981.43	4796.62
sRNA0287			2.358	1.23742	5.97e-08	4.46e-07	yes	up	sRNA	unknown	610.13	572.16	751.32	1050.24	972.02	1012.99	1011.75	644.537
sRNA0304			7.384	2.88439	1.43e-17	3.42e-16	yes	up	sRNA	unknown	139.6	119.89	167	732.5	559.15	659.48	650.377	142.163
